# Supplementary material for: Genome-Wide CRISPR Screening Identifies Genetic Modulators of Amyloid Precursor Protein Processing
Source: Int J Mol Sci. 2026 Apr 28;27(9):3926. doi: 10.3390/ijms27093926 (PMC13163791; doi:10.3390/ijms27093926)
Supplement: Supplementary file 1 [file ijms-27-03926-s001.zip]

Archive with 3 entries (3 files):
- Supplementary Materials-R1.pdf
- Table S1. Genome-wide CRISPR screen data.xlsx
- Table S2. Oligos and primers.xlsx
