# Supplementary material for: Genome-Wide CRISPR Screening Identifies Genetic Modulators of Amyloid Precursor Protein Processing
Source: Int J Mol Sci. 2026 Apr 28;27(9):3926. doi: 10.3390/ijms27093926 (PMC13163791; doi:10.3390/ijms27093926)
Supplement: Supplementary file 1 [file ijms-27-03926-s001.zip › Table S1. Genome-wide CRISPR screen data.xlsx]

## Sheet: Legend
Sheet	Legend
Count	Count for each sgRNA in genome-wide CRISPR screen
sgRNA_score	RRA Score for each sgRNA in genome-wide CRISPR screen (EGFP high vs. low)
Gene_score	tRRA Score for each gene in genome-wide CRISPR screen (EGFP high vs. low)

## Sheet: Count
Gene	sgRNA	low_rep1	low_rep2	high_rep1	high_rep2
RALY	chr20_34075869.0_34075888.0_+	39.9818	24.7927	60.5314	62.194
MMP14	chr14_22844459.0_22844478.0_+	36.65	0	9.76313	7.63787
PGAM5	chr12_132717751.0_132717770.0_-	107.451	70.246	88.8445	111.295
NXNL2	chr9_88535614.0_88535633.0_+	19.9909	10.7435	46.863	24.0047
ZNF793	chr19_37533295.0_37533314.0_+	53.3091	57.0232	73.2235	63.2852
PTGFR	chr1_78493134.0_78493153.0_-	50.8102	49.5854	53.6972	52.3739
TIAM2	chr6_155144665.0_155144684.0_-	163.259	130.575	200.144	216.042
ENOX2	chrX_130667690.0_130667709.0_-	9.99545	23.9663	14.6447	19.6402
ASB18	chr2_236237933.0_236237952.0_+	36.65	30.5777	48.8157	38.1893
CDC42	chr1_22086845.0_22086864.0_+	20.8239	8.26423	18.5499	12.0024
AAVS1	chr19_55179488.0_55179507.0_+	4.16477	30.5777	21.4789	3.27337
ALB	chr4_73412062.0_73412081.0_+	14.9932	14.8756	22.4552	7.63787
VOPP1	chr7_55497610.0_55497629.0_-	14.9932	11.5699	4.88157	2.18225
CD79A	chr19_41879089.0_41879108.0_+	71.634	33.8834	45.8867	37.0982
WNT9A	chr1_227947790.0_227947809.0_-	27.4875	23.1399	15.621	32.7337
FBXO31	chr16_87383423.0_87383442.0_-	61.6386	59.5025	81.034	80.7431
ZNF563	chr19_12322704.0_12322723.0_-	10.8284	12.3964	6.83419	7.63787
TYW5	chr2_199948391.0_199948410.0_-	78.2977	47.1061	113.252	77.4698
LYPLA1	chr8_54065733.0_54065752.0_+	16.6591	28.9248	15.621	55.6473
TRIM71	chr3_32818365.0_32818384.0_+	4.99772	5.78496	2.92894	19.6402
DSG3	chr18_31459990.0_31460009.0_+	24.9886	38.8419	16.5973	25.0958
NYAP1	chr7_100486886.0_100486905.0_-	44.9795	29.7512	22.4552	18.5491
DEFA3	chr8_7016783.0_7016802.0_-	138.27	86.7745	170.855	176.762
GRXCR1	chr4_42893500.0_42893519.0_+	62.4716	24.7927	38.0762	60.0118
COX4I2	chr20_31643402.0_31643421.0_-	33.3182	18.1813	40.0288	15.2757
RGP1	chr9_35750930.0_35750949.0_-	4.99772	21.487	0.976313	31.6426
PCGF5	chr10_91222975.0_91222994.0_-	23.3227	20.6606	16.5973	5.45562
CPSF2	chr14_92155262.0_92155281.0_-	69.9681	65.2874	63.4603	101.474
GRID1	chr10_85869122.0_85869141.0_-	38.3159	43.8004	58.5788	63.2852
RLBP1	chr15_89218616.0_89218635.0_-	60.8056	52.0647	60.5314	21.8225
ARHGAP24	chr4_85942153.0_85942172.0_+	47.4784	24.7927	62.484	50.1917
RASGRP4	chr19_38420954.0_38420973.0_-	61.6386	27.272	34.171	45.8272
APCS	chr1_159588180.0_159588199.0_-	26.6545	22.3134	30.2657	46.9183
ZNF223	chr19_44066100.0_44066119.0_+	14.9932	5.78496	27.3368	16.3669
ZNF620	chr3_40516472.0_40516491.0_+	41.6477	28.9248	14.6447	33.8248
SLC25A14	chrX_130345227.0_130345246.0_+	5.83068	6.61139	5.85788	16.3669
MYL6	chr12_56158690.0_56158709.0_+	4.99772	0	27.3368	3.27337
MAN2B1	chr19_12661304.0_12661323.0_-	18.325	15.702	15.621	27.2781
CHID1	chr11_870449.0_870468.0_+	2.49886	25.6191	27.3368	8.72899
OR2W5	chr1_247491516.0_247491535.0_-	5.83068	15.702	11.7158	16.3669
ITGAV	chr2_186641408.0_186641427.0_+	13.3273	38.0155	33.1946	41.4627
RPS25	chr11_119017976.0_119017995.0_-	4.99772	14.8756	14.6447	12.0024
SLC13A4	chr7_135701704.0_135701723.0_-	28.3204	47.1061	47.8393	29.4603
ECSCR	chr5_139457546.0_139457565.0_-	49.9772	47.1061	35.1473	41.4627
NAB2	chr12_57091755.0_57091774.0_+	5.83068	5.78496	45.8867	13.0935
SMR3B	chr4_70389701.0_70389720.0_-	76.6318	59.5025	64.4367	45.8272
STX6	chr1_181005323.0_181005342.0_-	4.16477	6.61139	49.792	7.63787
C3orf58	chr3_143985767.0_143985786.0_+	2.49886	0	6.83419	0
PRUNE2	chr9_76706341.0_76706360.0_-	6.66363	22.3134	17.5736	26.187
MBD3L5	chr19_7032788.0_7032807.0_+	12.4943	42.974	23.4315	19.6402
CORIN	chr4_47603546.0_47603565.0_-	17.492	33.8834	24.4078	19.6402
ZNF630	chrX_48058684.0_48058703.0_+	24.9886	24.7927	5.85788	25.0958
MIP	chr12_56453074.0_56453093.0_-	3.33182	26.4455	11.7158	6.54674
SCRN1	chr7_29936672.0_29936691.0_-	29.1534	61.9818	32.2183	82.9254
SLFN12L	chr17_35478179.0_35478198.0_-	5.83068	24.7927	6.83419	0
CIT	chr12_119757397.0_119757416.0_+	39.9818	47.9326	51.7446	43.6449
CYP2C8	chr10_95067641.0_95067660.0_+	0.832954	0	6.83419	3.27337
RHOG	chr11_3828016.0_3828035.0_+	4.99772	10.7435	0	0
MAN1A1	chr6_119348521.0_119348540.0_-	4.16477	3.30569	12.6921	46.9183
NSMCE4A	chr10_121974889.0_121974908.0_+	31.6523	47.1061	11.7158	42.5538
C14orf37	chr14_58138030.0_58138049.0_+	24.9886	16.5285	50.7683	26.187
OR4N4	chr15_22094565.0_22094584.0_-	18.325	14.0492	32.2183	13.0935
CDHR3	chr7_105981021.0_105981040.0_+	20.8239	53.7175	17.5736	9.82011
SULT1B1	chr4_69755170.0_69755189.0_-	6.66363	10.7435	23.4315	17.458
SI	chr3_165059023.0_165059042.0_-	24.1557	11.5699	7.8105	22.9136
PDHA1	chrX_19355460.0_19355479.0_+	4.16477	15.702	10.7394	4.36449
FLT3	chr13_28049392.0_28049411.0_+	4.99772	4.95854	0	0
GGTLC1	chr20_23986161.0_23986180.0_+	18.325	36.3626	34.171	26.187
RAB41	chrX_70283333.0_70283352.0_+	29.9863	33.0569	12.6921	10.9112
ATXN3L	chrX_13319472.0_13319491.0_+	15.8261	36.3626	52.7209	21.8225
AAVS1	chr19_55227162.0_55227181.0_-	5.83068	17.3549	19.5263	13.0935
AAVS1	chr19_55216842.0_55216861.0_-	22.4898	40.4947	0	21.8225
UPRT	chrX_75274554.0_75274573.0_+	22.4898	0	26.3605	28.3692
BPIFB1	chr20_33297534.0_33297553.0_-	12.4943	32.2305	3.90525	21.8225
PABPN1L	chr16_88865865.0_88865884.0_+	12.4943	9.91708	13.6684	5.45562
GDF11	chr12_55748915.0_55748934.0_+	14.9932	19.0077	0	0
SLC32A1	chr20_38725031.0_38725050.0_+	3.33182	6.61139	7.8105	6.54674
CCDC160	chrX_134245158.0_134245177.0_-	21.6568	6.61139	10.7394	17.458
WNK1	chr12_754196.0_754215.0_+	15.8261	0	11.7158	1.09112
FOS	chr14_75280066.0_75280085.0_+	13.3273	1.65285	15.621	12.0024
LCE3B	chr1_152613913.0_152613932.0_-	12.4943	0.826423	13.6684	33.8248
CNOT7	chr8_17237356.0_17237375.0_-	15.8261	3.30569	11.7158	17.458
CUBN	chr10_17068193.0_17068212.0_+	21.6568	20.6606	38.0762	40.3716
SLC39A14	chr8_22412185.0_22412204.0_+	7.49659	15.702	46.863	12.0024
AMTN	chr4_70531200.0_70531219.0_-	13.3273	14.8756	18.5499	30.5515
NCEH1	chr3_172710919.0_172710938.0_+	11.6614	0	0.976313	12.0024
AAVS1	chr19_55144884.0_55144903.0_+	19.9909	12.3964	4.88157	17.458
ZNF623	chr8_143650236.0_143650255.0_+	44.1466	24.7927	37.0999	40.3716
C2orf61	chr2_47155202.0_47155221.0_-	9.16249	6.61139	6.83419	5.45562
VPS35	chr16_46662408.0_46662427.0_+	39.1488	36.3626	24.4078	62.194
ZNF3	chr7_100072155.0_100072174.0_-	53.3091	49.5854	12.6921	45.8272
CAPSL	chr5_35921059.0_35921078.0_-	29.1534	30.5777	54.6735	15.2757
IFT80	chr3_160356108.0_160356127.0_+	9.16249	7.43781	15.621	3.27337
LOC101928093	chr5_172762324.0_172762343.0_+	5.83068	17.3549	5.85788	33.8248
PIK3R3	chr1_46077576.0_46077595.0_-	14.9932	9.91708	0	17.458
ANKRD65	chr1_1419507.0_1419526.0_+	28.3204	19.0077	19.5263	20.7313
SGCB	chr4_52033442.0_52033461.0_+	14.9932	54.5439	17.5736	20.7313
C12orf49	chr12_116719751.0_116719770.0_+	6.66363	21.487	37.0999	33.8248
ZDHHC21	chr9_14658856.0_14658875.0_-	8.32954	21.487	8.78682	25.0958
ANKRD37	chr4_185398995.0_185399014.0_-	19.9909	22.3134	19.5263	32.7337
ROSA26	chr3_9379251.0_9379270.0_+	24.9886	25.6191	41.9815	36.0071
CDH26	chr20_59985070.0_59985089.0_-	9.16249	34.7098	9.76313	6.54674
EIF4EBP3	chr5_140547819.0_140547838.0_+	17.492	31.4041	51.7446	26.187
AMER3	chr2_130762907.0_130762926.0_+	24.9886	14.8756	34.171	26.187
CCR5	chr3_46372932.0_46372951.0_+	0	5.78496	7.8105	8.72899
FAM187B	chr19_35228318.0_35228337.0_+	2.49886	14.0492	7.8105	25.0958
GRPEL1	chr4_7062421.0_7062440.0_-	15.8261	48.759	10.7394	24.0047
LHFP	chr13_39601058.0_39601077.0_+	19.9909	8.26423	22.4552	4.36449
ZNF239	chr10_43556975.0_43556994.0_+	0	4.13212	10.7394	9.82011
FOSL2	chr2_28411971.0_28411990.0_+	10.8284	0	0	20.7313
SHFM1	chr7_96694849.0_96694868.0_-	11.6614	12.3964	25.3841	6.54674
MATN4	chr20_45304585.0_45304604.0_+	27.4875	21.487	12.6921	25.0958
GNGT2	chr17_49206775.0_49206794.0_-	4.99772	10.7435	5.85788	6.54674
TMSB15A	chrX_102515141.0_102515160.0_-	23.3227	20.6606	25.3841	30.5515
WSCD1	chr17_6090456.0_6090475.0_+	9.99545	7.43781	0	17.458
C14orf93	chr14_22998934.0_22998953.0_-	14.9932	44.6269	9.76313	38.1893
KLF14	chr7_130733668.0_130733687.0_+	29.1534	19.0077	6.83419	0
PANX1	chr11_94129422.0_94129441.0_+	1.66591	28.9248	10.7394	20.7313
RASSF1	chr3_50332043.0_50332062.0_+	23.3227	4.95854	17.5736	8.72899
TSPO	chr22_43159333.0_43159352.0_-	5.83068	40.4947	10.7394	18.5491
PIK3C2B	chr1_204442537.0_204442556.0_+	11.6614	5.78496	13.6684	27.2781
SCGB1D1	chr11_62190325.0_62190344.0_-	5.83068	6.61139	0	19.6402
RINL	chr19_38876359.0_38876378.0_-	19.1579	11.5699	2.92894	13.0935
TCP10L2	chr6_167173927.0_167173946.0_+	31.6523	14.8756	42.9578	10.9112
GPR26	chr10_123666537.0_123666556.0_+	29.9863	50.4118	51.7446	14.1846
SERTM1	chr13_36695157.0_36695176.0_-	39.9818	30.5777	48.8157	38.1893
LENG9	chr19_54463262.0_54463281.0_+	15.8261	26.4455	36.1236	7.63787
C11orf16	chr11_8925873.0_8925892.0_+	24.1557	10.7435	12.6921	4.36449
CNOT8	chr5_154863305.0_154863324.0_+	21.6568	14.0492	3.90525	17.458
SOS2	chr14_50159914.0_50159933.0_-	20.8239	31.4041	11.7158	20.7313
PLOD1	chr1_11957839.0_11957858.0_+	0	35.5362	30.2657	40.3716
CXCL16	chr17_4739324.0_4739343.0_+	18.325	35.5362	41.0051	21.8225
TMEM71	chr8_132747041.0_132747060.0_+	8.32954	24.7927	10.7394	17.458
P2RY13	chr3_151328505.0_151328524.0_-	0	0	6.83419	28.3692
DNTTIP1	chr20_45795365.0_45795384.0_+	29.9863	19.8342	27.3368	21.8225
R3HCC1	chr8_23288574.0_23288593.0_+	22.4898	14.0492	42.9578	12.0024
TCAP	chr17_39665446.0_39665465.0_+	39.1488	40.4947	25.3841	15.2757
ADM5	chr19_49690400.0_49690419.0_-	12.4943	7.43781	0	4.36449
AAVS1	chr19_55224519.0_55224538.0_+	29.9863	19.0077	44.9104	16.3669
COX20	chr1_244835729.0_244835748.0_-	43.3136	21.487	21.4789	12.0024
CCR8	chr3_39332729.0_39332748.0_-	14.9932	3.30569	19.5263	54.5562
C10orf35	chr10_69631778.0_69631797.0_+	23.3227	42.974	25.3841	10.9112
CHTOP	chr1_153642362.0_153642381.0_+	14.1602	4.13212	14.6447	7.63787
SBSN	chr19_35528190.0_35528209.0_-	10.8284	11.5699	36.1236	41.4627
AAVS1	chr19_55146106.0_55146125.0_+	5.83068	10.7435	15.621	21.8225
EXD3	chr9_137366576.0_137366595.0_+	4.99772	30.5777	21.4789	1.09112
LPAR2	chr19_19627002.0_19627021.0_+	8.32954	14.0492	5.85788	15.2757
C19orf25	chr19_1478760.0_1478779.0_+	33.3182	44.6269	26.3605	12.0024
TNFSF4	chr1_173207116.0_173207135.0_-	25.8216	9.09066	22.4552	30.5515
SNRPF	chr12_95861196.0_95861215.0_-	15.8261	18.1813	40.0288	21.8225
RNF2	chr1_185098246.0_185098265.0_+	10.8284	0	4.88157	12.0024
CUL7	chr6_43051076.0_43051095.0_+	13.3273	10.7435	9.76313	22.9136
BFSP2	chr3_133450450.0_133450469.0_-	21.6568	51.2382	31.242	28.3692
SRD5A2	chr2_31580647.0_31580666.0_+	24.9886	16.5285	39.0525	37.0982
ANKRD2	chr10_97581347.0_97581366.0_-	46.6454	28.0984	57.6025	60.0118
ERBB3	chr12_56093841.0_56093860.0_+	5.83068	19.0077	0	6.54674
LEMD1	chr1_205420448.0_205420467.0_+	10.8284	15.702	3.90525	6.54674
PLCD3	chr17_45118284.0_45118303.0_+	14.1602	12.3964	40.0288	28.3692
NOL12	chr22_37686443.0_37686462.0_+	4.16477	19.8342	18.5499	15.2757
DEFB1	chr8_6870810.0_6870829.0_-	30.8193	22.3134	36.1236	20.7313
ISOC2	chr19_55454990.0_55455009.0_-	0	0	8.78682	9.82011
PROKR2	chr20_5302399.0_5302418.0_-	22.4898	16.5285	35.1473	9.82011
ASF1A	chr6_118894495.0_118894514.0_-	6.66363	21.487	17.5736	15.2757
OR8B3	chr11_124396919.0_124396938.0_+	6.66363	0.826423	23.4315	21.8225
PDGFB	chr22_39231773.0_39231792.0_-	27.4875	26.4455	9.76313	10.9112
NID1	chr1_236013495.0_236013514.0_-	23.3227	6.61139	19.5263	19.6402
AAVS1	chr19_55241758.0_55241777.0_-	0.832954	14.8756	12.6921	13.0935
PALM2-AKAP2	chr9_109932003.0_109932022.0_+	12.4943	22.3134	22.4552	0
CLEC19A	chr16_19304091.0_19304110.0_-	20.8239	17.3549	7.8105	6.54674
TGFB1I1	chr16_31474693.0_31474712.0_-	9.16249	30.5777	14.6447	13.0935
FILIP1	chr6_75313880.0_75313899.0_-	19.1579	11.5699	0	14.1846
RIPPLY1	chrX_106902157.0_106902176.0_-	19.1579	4.95854	10.7394	10.9112
HSBP1	chr16_83808116.0_83808135.0_-	59.1397	17.3549	15.621	28.3692
PCDHGA4	chr5_141356490.0_141356509.0_-	15.8261	11.5699	22.4552	14.1846
C17orf50	chr17_35764152.0_35764171.0_-	42.4807	35.5362	20.5026	18.5491
C1orf229	chr1_247111958.0_247111977.0_-	56.6409	53.7175	24.4078	36.0071
GATA1	chrX_48791859.0_48791878.0_+	10.8284	4.95854	14.6447	7.63787
DHX36	chr3_154303385.0_154303404.0_-	10.8284	20.6606	31.242	8.72899
NSMAF	chr8_58607789.0_58607808.0_-	29.1534	14.8756	5.85788	19.6402
POMT2	chr14_77311938.0_77311957.0_+	5.83068	5.78496	21.4789	9.82011
ESR1	chr6_151842604.0_151842623.0_+	38.3159	33.0569	10.7394	9.82011
CRYAA	chr21_43170510.0_43170529.0_+	10.8284	27.272	12.6921	9.82011
DZANK1	chr20_18414393.0_18414412.0_+	18.325	12.3964	3.90525	0
YOD1	chr1_207050761.0_207050780.0_+	14.9932	28.9248	40.0288	17.458
STK39	chr2_168167351.0_168167370.0_+	39.9818	29.7512	18.5499	16.3669
FABP5	chr8_81283503.0_81283522.0_+	14.9932	23.1399	19.5263	18.5491
TMEM14B	chr6_10751159.0_10751178.0_+	0	14.0492	0	6.54674
FCRL4	chr1_157589220.0_157589239.0_+	23.3227	12.3964	23.4315	17.458
NMUR2	chr5_152395529.0_152395548.0_+	0.832954	8.26423	20.5026	15.2757
SSH3	chr11_67309397.0_67309416.0_+	12.4943	6.61139	0	1.09112
GATA2	chr3_128486032.0_128486051.0_-	34.9841	32.2305	5.85788	22.9136
FAM26F	chr6_116463347.0_116463366.0_-	0.832954	9.09066	5.85788	9.82011
TTC21A	chr3_39128454.0_39128473.0_-	11.6614	4.13212	1.95263	3.27337
TMPRSS2	chr21_41471946.0_41471965.0_+	44.9795	17.3549	9.76313	6.54674
ANKRD1	chr10_90920176.0_90920195.0_-	9.16249	32.2305	29.2894	9.82011
BMX	chrX_15511477.0_15511496.0_+	19.1579	9.91708	0.976313	17.458
CRLF2	chrY_1208852.0_1208871.0_-	9.16249	12.3964	0	8.72899
PABPC1L	chr20_44910225.0_44910244.0_+	36.65	39.6683	1.95263	8.72899
SPEF2	chr5_35739984.0_35740003.0_+	1.66591	6.61139	36.1236	16.3669
CHML	chr1_241635085.0_241635104.0_-	26.6545	12.3964	4.88157	10.9112
INTS6	chr13_51451973.0_51451992.0_+	0.832954	14.0492	1.95263	20.7313
SS18L2	chr3_42594465.0_42594484.0_-	11.6614	2.47927	9.76313	28.3692
HSBP1L1	chr18_79968133.0_79968152.0_+	9.99545	29.7512	13.6684	6.54674
UTP15	chr5_73569610.0_73569629.0_+	10.8284	13.2228	13.6684	27.2781
MTMR10	chr15_30958915.0_30958934.0_+	4.99772	28.9248	14.6447	5.45562
MFSD6	chr2_190437457.0_190437476.0_+	9.99545	6.61139	14.6447	17.458
KCNAB1	chr3_156292029.0_156292048.0_-	11.6614	22.3134	28.3131	40.3716
ZNF426	chr19_9532886.0_9532905.0_+	24.1557	19.8342	24.4078	28.3692
AAVS1	chr19_55231182.0_55231201.0_+	16.6591	26.4455	15.621	22.9136
ADGRF4	chr6_47714806.0_47714825.0_-	34.9841	47.9326	5.85788	5.45562
CLASP2	chr3_33535423.0_33535442.0_-	19.9909	42.1476	47.8393	45.8272
ZBED9	chr6_28575443.0_28575462.0_+	9.99545	20.6606	12.6921	0
PRDM6	chr5_123099678.0_123099697.0_-	21.6568	10.7435	5.85788	33.8248
CCDC110	chr4_185462684.0_185462703.0_+	26.6545	3.30569	24.4078	18.5491
ACOT6	chr14_73619538.0_73619557.0_+	32.4852	3.30569	1.95263	4.36449
FRG1	chr4_189953087.0_189953106.0_-	20.8239	6.61139	14.6447	15.2757
ATP9B	chr18_79303654.0_79303673.0_-	44.9795	25.6191	34.171	39.2805
OXNAD1	chr3_16271712.0_16271731.0_-	34.9841	11.5699	31.242	32.7337
TESK1	chr9_35607603.0_35607622.0_-	27.4875	9.09066	25.3841	22.9136
SHMT1	chr17_18340158.0_18340177.0_-	37.4829	53.7175	16.5973	12.0024
NUMB	chr14_73282388.0_73282407.0_-	16.6591	10.7435	6.83419	3.27337
TSC1	chr9_132928850.0_132928869.0_-	19.1579	18.1813	17.5736	36.0071
EYA3	chr1_28010995.0_28011014.0_-	11.6614	19.0077	17.5736	16.3669
CYB5R3	chr22_42636716.0_42636735.0_+	27.4875	4.13212	14.6447	7.63787
SLC4A2	chr7_151066705.0_151066724.0_-	49.9772	49.5854	15.621	2.18225
FBXO21	chr12_117174691.0_117174710.0_-	0	12.3964	11.7158	4.36449
LSM6	chr4_146187366.0_146187385.0_+	3.33182	0	0	0
AAVS1	chr19_55136681.0_55136700.0_+	34.1511	55.3704	25.3841	13.0935
H2AFB1	chrX_154885241.0_154885260.0_+	11.6614	18.1813	26.3605	7.63787
SH3PXD2B	chr5_172339322.0_172339341.0_-	9.99545	28.0984	7.8105	5.45562
MDGA2	chr14_47301462.0_47301481.0_-	0	14.8756	22.4552	14.1846
EPHA10	chr1_37720456.0_37720475.0_-	4.99772	0	8.78682	17.458
SYT2	chr1_202596791.0_202596810.0_-	14.1602	26.4455	0	5.45562
IRF1	chr5_132486679.0_132486698.0_-	21.6568	31.4041	50.7683	62.194
IFI44	chr1_78659462.0_78659481.0_+	23.3227	32.2305	32.2183	24.0047
CCDC167	chr6_37484811.0_37484830.0_-	11.6614	28.0984	7.8105	8.72899
RPS6KL1	chr14_74909769.0_74909788.0_+	29.9863	15.702	20.5026	19.6402
NOA1	chr4_56963556.0_56963575.0_+	7.49659	3.30569	4.88157	19.6402
SLC12A9	chr7_100861838.0_100861857.0_-	19.9909	33.0569	12.6921	26.187
KCNJ5	chr11_128911556.0_128911575.0_-	11.6614	6.61139	0	25.0958
AAVS1	chr19_55113267.0_55113286.0_-	0.832954	4.95854	4.88157	3.27337
SERTM1	chr13_36695251.0_36695270.0_+	0	11.5699	44.9104	4.36449
ATXN10	chr22_45718410.0_45718429.0_-	14.9932	20.6606	15.621	21.8225
DYNLRB1	chr20_34534750.0_34534769.0_-	14.1602	12.3964	7.8105	6.54674
HIGD1B	chr17_44848182.0_44848201.0_-	16.6591	10.7435	18.5499	12.0024
CNTNAP4	chr16_76521198.0_76521217.0_+	14.9932	14.0492	26.3605	18.5491
AAVS1	chr19_55166205.0_55166224.0_-	14.9932	23.9663	41.0051	14.1846
DCAF5	chr14_69116367.0_69116386.0_-	0	0	16.5973	10.9112
SPATA45	chr1_212836082.0_212836101.0_-	9.99545	26.4455	6.83419	13.0935
HIST1H3F	chr6_26250464.0_26250483.0_+	35.817	28.9248	34.171	13.0935
CREB5	chr7_28494899.0_28494918.0_+	15.8261	9.91708	11.7158	13.0935
UGT8	chr4_114623070.0_114623089.0_-	10.8284	15.702	42.9578	17.458
AURKB	chr17_8206751.0_8206770.0_-	21.6568	28.0984	51.7446	25.0958
TRPM8	chr2_233985693.0_233985712.0_-	12.4943	25.6191	5.85788	13.0935
LEF1	chr4_108089241.0_108089260.0_-	17.492	14.8756	14.6447	13.0935
USP15	chr12_62393116.0_62393135.0_-	33.3182	33.0569	16.5973	10.9112
TATDN3	chr1_212804338.0_212804357.0_-	29.1534	14.0492	16.5973	9.82011
SH2D7	chr15_78092731.0_78092750.0_-	21.6568	4.95854	2.92894	7.63787
CIZ1	chr9_128178405.0_128178424.0_-	3.33182	15.702	0	5.45562
GNAI3	chr1_109579279.0_109579298.0_+	4.16477	4.13212	9.76313	1.09112
TXNL1	chr18_56638344.0_56638363.0_-	14.9932	12.3964	0	3.27337
TVP23A	chr16_10773351.0_10773370.0_+	4.16477	0	3.90525	26.187
AAVS1	chr19_55207236.0_55207255.0_+	34.9841	6.61139	14.6447	29.4603
RFX1	chr19_13973074.0_13973093.0_+	29.9863	18.1813	6.83419	17.458
RC3H2	chr9_122892916.0_122892935.0_-	10.8284	8.26423	6.83419	2.18225
TMEM39A	chr3_119437748.0_119437767.0_+	0	0	0	14.1846
RNF125	chr18_32037191.0_32037210.0_-	0	18.1813	2.92894	7.63787
RSG1	chr1_16236684.0_16236703.0_-	19.1579	6.61139	15.621	7.63787
OXCT1	chr5_41762136.0_41762155.0_-	0	0	16.5973	10.9112
PARD3	chr10_34450406.0_34450425.0_+	10.8284	9.09066	21.4789	0
MFNG	chr22_37480740.0_37480759.0_-	8.32954	9.09066	27.3368	9.82011
YTHDC1	chr4_68330085.0_68330104.0_-	0	7.43781	1.95263	0
SLC22A2	chr6_160258480.0_160258499.0_-	14.9932	10.7435	36.1236	33.8248
KIAA0753	chr17_6620915.0_6620934.0_-	13.3273	14.0492	33.1946	3.27337
CELF4	chr18_37565406.0_37565425.0_+	27.4875	32.2305	11.7158	51.2828
SLC23A1	chr5_139379724.0_139379743.0_-	19.9909	61.1553	47.8393	30.5515
PDK4	chr7_95592881.0_95592900.0_-	23.3227	9.09066	1.95263	13.0935
NCBP2	chr3_196941936.0_196941955.0_-	40.8147	23.9663	17.5736	14.1846
ENTHD1	chr22_39835841.0_39835860.0_-	0.832954	4.13212	0	9.82011
RASAL3	chr19_15454185.0_15454204.0_+	0.832954	0	30.2657	38.1893
FN3K	chr17_82741362.0_82741381.0_-	56.6409	38.0155	12.6921	25.0958
MYH7B	chr20_34999868.0_34999887.0_+	4.99772	4.13212	1.95263	10.9112
CCL4	chr17_36103937.0_36103956.0_-	29.1534	8.26423	12.6921	10.9112
OR4C45	chr11_50033423.0_50033442.0_-	14.1602	14.8756	0.976313	18.5491
DHODH	chr16_72023589.0_72023608.0_-	15.8261	10.7435	25.3841	8.72899
PARPBP	chr12_102165862.0_102165881.0_+	25.8216	16.5285	39.0525	21.8225
TBP	chr6_170562052.0_170562071.0_+	8.32954	4.13212	15.621	4.36449
RASSF7	chr11_562091.0_562110.0_-	14.1602	23.9663	5.85788	4.36449
RNF20	chr9_101544864.0_101544883.0_+	14.1602	22.3134	14.6447	16.3669
DEFB121	chr20_31406112.0_31406131.0_-	30.8193	35.5362	6.83419	31.6426
TYW5	chr2_199940107.0_199940126.0_-	34.9841	9.91708	16.5973	22.9136
SCN2B	chr11_118168177.0_118168196.0_-	7.49659	0.826423	15.621	27.2781
KCNK15	chr20_44745985.0_44746004.0_+	14.9932	28.9248	10.7394	5.45562
GOLPH3	chr5_32173860.0_32173879.0_-	33.3182	15.702	36.1236	12.0024
MICU3	chr8_17114180.0_17114199.0_+	8.32954	48.759	49.792	40.3716
SLC4A5	chr2_74248366.0_74248385.0_+	27.4875	21.487	0	25.0958
DCP1A	chr3_53344903.0_53344922.0_-	3.33182	5.78496	16.5973	7.63787
SIRT3	chr11_232995.0_233014.0_-	11.6614	3.30569	6.83419	0
MCM7	chr7_100098241.0_100098260.0_+	12.4943	64.461	17.5736	13.0935
DEPDC1	chr1_68489470.0_68489489.0_-	12.4943	28.0984	28.3131	8.72899
C19orf38	chr19_10850435.0_10850454.0_+	3.33182	21.487	27.3368	4.36449
TSKS	chr19_49762142.0_49762161.0_+	4.99772	0	1.95263	12.0024
ACRC	chrX_71594333.0_71594352.0_+	14.1602	4.13212	27.3368	28.3692
TAS2R13	chr12_10909227.0_10909246.0_-	0	10.7435	2.92894	7.63787
GJB5	chr1_34757824.0_34757843.0_-	10.8284	4.13212	11.7158	7.63787
PSMG4	chr6_3259108.0_3259127.0_-	29.1534	47.9326	40.0288	26.187
EAF2	chr3_121835324.0_121835343.0_+	14.1602	16.5285	34.171	14.1846
APOBEC3F	chr22_39043060.0_39043079.0_-	56.6409	19.8342	19.5263	10.9112
SPA17	chr11_124681434.0_124681453.0_-	12.4943	64.461	9.76313	9.82011
P2RY2	chr11_73234364.0_73234383.0_-	21.6568	6.61139	0.976313	21.8225
ATG10	chr5_82058558.0_82058577.0_+	24.9886	19.0077	12.6921	26.187
SLC10A6	chr4_86827994.0_86828013.0_-	9.16249	42.1476	25.3841	13.0935
UPK3A	chr22_45287222.0_45287241.0_+	0	7.43781	3.90525	0
CLRN2	chr4_17515422.0_17515441.0_+	16.6591	1.65285	0	15.2757
PCDHB2	chr5_141095401.0_141095420.0_+	24.9886	8.26423	29.2894	42.5538
USP36	chr17_78812913.0_78812932.0_+	10.8284	11.5699	9.76313	10.9112
AAVS1	chr19_55241370.0_55241389.0_-	24.9886	0	13.6684	15.2757
TKTL1	chrX_154305306.0_154305325.0_-	12.4943	17.3549	10.7394	7.63787
RFPL1	chr22_29438977.0_29438996.0_+	15.8261	2.47927	2.92894	0
LPPR5	chr1_98953226.0_98953245.0_+	39.9818	23.9663	45.8867	20.7313
GLRA3	chr4_174767006.0_174767025.0_+	9.99545	9.09066	0	7.63787
RCN1	chr11_32100538.0_32100557.0_+	16.6591	9.91708	16.5973	1.09112
ZAP70	chr2_97733332.0_97733351.0_-	4.16477	10.7435	4.88157	9.82011
WNT9B	chr17_KI270908v1_alt_1392088.0_1392107.0_-	22.4898	18.1813	36.1236	30.5515
ECE2	chr3_184257534.0_184257553.0_+	4.99772	6.61139	4.88157	21.8225
NHSL2	chrX_72139667.0_72139686.0_+	12.4943	4.13212	26.3605	10.9112
YIPF5	chr5_144165574.0_144165593.0_-	4.99772	13.2228	7.8105	6.54674
LILRB1	chr19_54631561.0_54631580.0_+	9.16249	0	2.92894	22.9136
FBXO27	chr19_39032030.0_39032049.0_+	15.8261	18.1813	6.83419	27.2781
CEP89	chr19_32918263.0_32918282.0_-	4.16477	23.1399	9.76313	17.458
STX11	chr6_144187155.0_144187174.0_+	0.832954	13.2228	0	7.63787
GRM1	chr6_146029690.0_146029709.0_+	19.9909	34.7098	19.5263	18.5491
EPHB1	chr3_135154255.0_135154274.0_+	14.1602	14.8756	0	21.8225
ZBED6CL	chr7_150330627.0_150330646.0_-	7.49659	15.702	24.4078	26.187
GRID2IP	chr7_6551199.0_6551218.0_+	4.99772	11.5699	21.4789	16.3669
IQCE	chr7_2583685.0_2583704.0_+	18.325	3.30569	7.8105	43.6449
GLMP	chr1_156294470.0_156294489.0_+	37.4829	10.7435	39.0525	33.8248
PPARA	chr22_46218380.0_46218399.0_+	5.83068	10.7435	6.83419	7.63787
ZWINT	chr10_56359473.0_56359492.0_-	7.49659	9.09066	15.621	1.09112
DEFA6	chr8_6925953.0_6925972.0_+	7.49659	16.5285	8.78682	8.72899
KIAA1143	chr3_44761572.0_44761591.0_-	18.325	25.6191	13.6684	30.5515
MT1A	chr16_56639881.0_56639900.0_+	13.3273	0	5.85788	4.36449
BICD2	chr9_92719094.0_92719113.0_-	9.16249	9.91708	17.5736	2.18225
MED4	chr13_48083406.0_48083425.0_-	18.325	16.5285	21.4789	8.72899
EFCAB5	chr17_30053692.0_30053711.0_+	2.49886	0.826423	12.6921	9.82011
NCBP1	chr9_97648163.0_97648182.0_+	4.99772	0	20.5026	6.54674
TOM1L2	chr17_17869403.0_17869422.0_-	28.3204	2.47927	27.3368	3.27337
NAAA	chr4_75940149.0_75940168.0_-	29.9863	4.13212	5.85788	26.187
RBFOX3	chr17_79101602.0_79101621.0_-	24.1557	33.0569	19.5263	26.187
TRIM38	chr6_25983319.0_25983338.0_-	29.9863	43.8004	16.5973	8.72899
RTP4	chr3_187370954.0_187370973.0_-	16.6591	19.0077	28.3131	38.1893
GAB2	chr11_78223479.0_78223498.0_-	4.16477	9.09066	15.621	13.0935
RANGAP1	chr22_41274658.0_41274677.0_-	11.6614	4.13212	8.78682	9.82011
UBQLN3	chr11_5508918.0_5508937.0_-	0	4.13212	11.7158	0
EDAR	chr2_108930170.0_108930189.0_-	22.4898	9.91708	11.7158	20.7313
PCDHB15	chr5_141245853.0_141245872.0_-	7.49659	27.272	27.3368	10.9112
SEL1L	chr14_81495108.0_81495127.0_-	4.16477	6.61139	8.78682	1.09112
ZNF250	chr8_144889934.0_144889953.0_+	14.9932	9.09066	22.4552	6.54674
ZNF480	chr19_52321943.0_52321962.0_+	0	14.8756	21.4789	14.1846
GSG2	chr17_3724524.0_3724543.0_+	45.8125	23.9663	16.5973	4.36449
PDCD7	chr15_65132969.0_65132988.0_+	19.9909	9.09066	4.88157	18.5491
LOC100289561	chr7_102375831.0_102375850.0_+	20.8239	15.702	22.4552	26.187
TAPT1	chr4_16191396.0_16191415.0_+	14.9932	21.487	20.5026	18.5491
SLC8A2	chr19_47430236.0_47430255.0_+	34.9841	6.61139	28.3131	41.4627
HPS1	chr10_98435275.0_98435294.0_-	0	14.8756	0.976313	14.1846
SLC22A15	chr1_116066581.0_116066600.0_-	5.83068	14.8756	6.83419	33.8248
TNFSF4	chr1_173186698.0_173186717.0_+	22.4898	0	27.3368	3.27337
RASSF3	chr12_64688341.0_64688360.0_+	0.832954	0	7.8105	13.0935
HBG2	chr11_5254667.0_5254686.0_-	12.4943	33.8834	14.6447	20.7313
C1orf122	chr1_37808686.0_37808705.0_+	24.1557	3.30569	14.6447	30.5515
TRIM7	chr5_181204679.0_181204698.0_-	13.3273	11.5699	42.9578	26.187
POLR2L	chr11_840437.0_840456.0_-	9.16249	5.78496	8.78682	7.63787
IFI35	chr17_43013292.0_43013311.0_+	19.9909	17.3549	3.90525	8.72899
PCF11	chr11_83169404.0_83169423.0_-	41.6477	23.1399	25.3841	26.187
B4GALT3	chr1_161173703.0_161173722.0_-	10.8284	10.7435	41.0051	12.0024
QSOX1	chr1_180182180.0_180182199.0_+	15.8261	28.9248	37.0999	10.9112
PLSCR3	chr17_7390382.0_7390401.0_+	24.1557	9.91708	0	7.63787
LRIT2	chr10_84222600.0_84222619.0_+	10.8284	15.702	16.5973	29.4603
KEAP1	chr19_10499556.0_10499575.0_+	25.8216	27.272	24.4078	22.9136
FATE1	chrX_151721421.0_151721440.0_+	1.66591	5.78496	1.95263	17.458
RBMY1J	chrY_22172958.0_22172977.0_+	16.6591	29.7512	7.8105	17.458
MAP7D1	chr1_36177967.0_36177986.0_+	43.3136	55.3704	9.76313	30.5515
ZBTB1	chr14_64522779.0_64522798.0_+	45.8125	35.5362	24.4078	49.1006
NR0B1	chrX_30308690.0_30308709.0_-	6.66363	0	8.78682	30.5515
ATP2B2	chr3_10350120.0_10350139.0_-	10.8284	0	20.5026	12.0024
OR4P4	chr11_55638563.0_55638582.0_-	7.49659	23.9663	6.83419	12.0024
ATOX1	chr5_151751705.0_151751724.0_-	4.99772	4.13212	15.621	26.187
MAGEA9	chrX_149786780.0_149786799.0_+	36.65	12.3964	5.85788	10.9112
C5orf66	chr5_135337956.0_135337975.0_-	11.6614	36.3626	29.2894	21.8225
CYB561D1	chr1_109495932.0_109495951.0_-	25.8216	22.3134	25.3841	18.5491
MPDZ	chr9_13176296.0_13176315.0_+	17.492	13.2228	13.6684	9.82011
BIRC6	chr2_32392090.0_32392109.0_-	19.9909	26.4455	5.85788	20.7313
CCNT2	chr2_134936948.0_134936967.0_-	29.1534	5.78496	9.76313	5.45562
RASGEF1A	chr10_43200231.0_43200250.0_-	10.8284	19.8342	36.1236	10.9112
PEX11G	chr19_7485856.0_7485875.0_+	10.8284	8.26423	45.8867	0
GABBR1	chr6_29613277.0_29613296.0_-	2.49886	9.91708	13.6684	7.63787
SLX4IP	chr20_10560752.0_10560771.0_+	15.8261	6.61139	15.621	24.0047
HSD17B11	chr4_87382297.0_87382316.0_+	21.6568	52.0647	32.2183	51.2828
ABCB9	chr12_122946031.0_122946050.0_+	9.99545	6.61139	35.1473	13.0935
HRH2	chr5_175683519.0_175683538.0_-	3.33182	3.30569	9.76313	10.9112
ALOX15B	chr17_8045572.0_8045591.0_+	9.99545	35.5362	10.7394	21.8225
UMOD	chr16_20348581.0_20348600.0_-	7.49659	42.1476	18.5499	19.6402
TPM4	chr19_16076167.0_16076186.0_-	8.32954	15.702	22.4552	18.5491
NR2C2	chr3_15030389.0_15030408.0_+	20.8239	14.8756	46.863	29.4603
IGFBP3	chr7_45920789.0_45920808.0_+	0	9.09066	10.7394	10.9112
KHDC1	chr6_73242118.0_73242137.0_-	15.8261	9.91708	33.1946	15.2757
HIST1H3B	chr6_26031795.0_26031814.0_-	22.4898	11.5699	15.621	0
BRCC3	chrX_155071586.0_155071605.0_-	12.4943	31.4041	17.5736	40.3716
POLR2A	chr17_7511438.0_7511457.0_+	17.492	28.9248	17.5736	36.0071
EDAR	chr2_108923428.0_108923447.0_-	23.3227	9.09066	17.5736	17.458
MLC1	chr22_50083146.0_50083165.0_+	19.1579	21.487	15.621	16.3669
KCNAB1	chr3_156514423.0_156514442.0_-	15.8261	33.0569	12.6921	28.3692
MR1	chr1_181053617.0_181053636.0_-	19.9909	16.5285	28.3131	20.7313
C7	chr5_40964826.0_40964845.0_+	12.4943	10.7435	6.83419	12.0024
CACNA1F	chrX_49222925.0_49222944.0_+	30.8193	35.5362	9.76313	20.7313
MAGEA10-MAGEA5	chrX_152115440.0_152115459.0_-	12.4943	9.91708	3.90525	37.0982
GDF6	chr8_96160294.0_96160313.0_-	20.8239	20.6606	5.85788	21.8225
LGMN	chr14_92711877.0_92711896.0_-	35.817	6.61139	37.0999	14.1846
PRR16	chr5_120686029.0_120686048.0_+	27.4875	20.6606	25.3841	24.0047
PDXP	chr22_37659218.0_37659237.0_-	19.1579	23.9663	71.2708	51.2828
KDM4D	chr11_94998358.0_94998377.0_+	26.6545	33.0569	40.0288	27.2781
JPH3	chr16_87603177.0_87603196.0_+	3.33182	9.09066	0.976313	9.82011
FAM118A	chr22_45330654.0_45330673.0_+	20.8239	26.4455	21.4789	18.5491
C17orf58	chr17_67992979.0_67992998.0_+	33.3182	44.6269	12.6921	37.0982
BRSK2	chr11_1445616.0_1445635.0_+	17.492	26.4455	15.621	12.0024
NPLOC4	chr17_81572024.0_81572043.0_+	18.325	28.0984	30.2657	7.63787
ZFAND6	chr15_80121717.0_80121736.0_-	4.16477	6.61139	3.90525	5.45562
MAGEA11	chrX_149715784.0_149715803.0_-	27.4875	21.487	27.3368	13.0935
ZNF280C	chrX_130239629.0_130239648.0_-	6.66363	9.09066	8.78682	24.0047
ROSA26	chr3_9384550.0_9384569.0_+	0	7.43781	19.5263	18.5491
PTCH1	chr9_95449885.0_95449904.0_+	24.9886	14.8756	14.6447	9.82011
TMA16	chr4_163515354.0_163515373.0_+	7.49659	16.5285	5.85788	40.3716
NOP10	chr15_34343021.0_34343040.0_-	29.1534	23.1399	32.2183	6.54674
VIP	chr6_152752258.0_152752277.0_-	27.4875	15.702	14.6447	33.8248
SEPP1	chr5_42808202.0_42808221.0_-	11.6614	28.0984	16.5973	24.0047
LYRM7	chr5_131180146.0_131180165.0_+	0.832954	0	5.85788	9.82011
VAT1	chr17_43018071.0_43018090.0_+	37.4829	16.5285	11.7158	25.0958
C9orf142	chr9_136993199.0_136993218.0_+	24.9886	6.61139	28.3131	34.916
ABCC11	chr16_48196297.0_48196316.0_-	43.3136	30.5777	19.5263	10.9112
GK5	chr3_142225335.0_142225354.0_+	24.1557	8.26423	19.5263	22.9136
DCLK2	chr4_150220724.0_150220743.0_+	21.6568	9.91708	2.92894	2.18225
TNFRSF1A	chr12_6333464.0_6333483.0_-	17.492	15.702	29.2894	43.6449
PPAPDC1A	chr10_120521045.0_120521064.0_-	40.8147	40.4947	28.3131	58.9207
LACTBL1	chr1_22953899.0_22953918.0_+	38.3159	24.7927	22.4552	33.8248
TMUB1	chr7_151082181.0_151082200.0_+	5.83068	14.8756	30.2657	26.187
RABGEF1	chr7_66805246.0_66805265.0_-	1.66591	26.4455	32.2183	8.72899
NMU	chr4_55609163.0_55609182.0_-	29.9863	17.3549	2.92894	20.7313
ERICH5	chr8_98089578.0_98089597.0_-	13.3273	0	18.5499	2.18225
OR2L3	chr1_248061065.0_248061084.0_-	0.832954	12.3964	2.92894	19.6402
ARL17A	chr17_46576167.0_46576186.0_+	1.66591	7.43781	5.85788	18.5491
ANKS1A	chr6_35017953.0_35017972.0_+	24.9886	32.2305	48.8157	37.0982
CRYBB3	chr22_25203792.0_25203811.0_-	35.817	21.487	15.621	8.72899
MAPK9	chr5_180247864.0_180247883.0_+	5.83068	16.5285	23.4315	5.45562
ACKR1	chr1_159205644.0_159205663.0_-	18.325	19.0077	0.976313	14.1846
C8orf58	chr8_22601746.0_22601765.0_-	29.9863	18.1813	14.6447	22.9136
C20orf195	chr20_63555806.0_63555825.0_-	11.6614	10.7435	5.85788	5.45562
DPH7	chr9_137565091.0_137565110.0_+	17.492	8.26423	16.5973	13.0935
GATAD2A	chr19_19498501.0_19498520.0_-	52.4761	23.1399	37.0999	2.18225
ZDHHC16	chr10_97451853.0_97451872.0_-	12.4943	19.8342	17.5736	10.9112
PSMA3	chr14_58261004.0_58261023.0_-	16.6591	1.65285	33.1946	13.0935
PRX	chr19_40395140.0_40395159.0_+	24.1557	22.3134	24.4078	37.0982
LCOR	chr10_96955019.0_96955038.0_+	9.99545	14.8756	13.6684	6.54674
C1orf43	chr1_154212466.0_154212485.0_-	7.49659	17.3549	3.90525	8.72899
CRYAA	chr21_43169155.0_43169174.0_-	29.9863	4.13212	23.4315	13.0935
CELF6	chr15_72289227.0_72289246.0_-	29.9863	8.26423	23.4315	24.0047
RPS6KL1	chr14_74911299.0_74911318.0_+	1.66591	16.5285	14.6447	26.187
CCDC71L	chr7_106660221.0_106660240.0_-	21.6568	29.7512	40.0288	22.9136
TNFSF9	chr19_6534664.0_6534683.0_+	2.49886	10.7435	11.7158	13.0935
LCN1	chr9_135524889.0_135524908.0_-	6.66363	23.9663	14.6447	21.8225
LRIF1	chr1_110950082.0_110950101.0_-	22.4898	19.0077	21.4789	2.18225
TNK2	chr3_195885011.0_195885030.0_-	10.8284	25.6191	0	16.3669
ALDH6A1	chr14_74065199.0_74065218.0_+	33.3182	24.7927	15.621	29.4603
CBFA2T2	chr20_33628340.0_33628359.0_+	12.4943	0	17.5736	0
AAVS1	chr19_55115103.0_55115122.0_+	30.8193	7.43781	16.5973	13.0935
YPEL4	chr11_57647008.0_57647027.0_+	4.99772	1.65285	4.88157	6.54674
STAU2	chr8_73673224.0_73673243.0_-	14.9932	25.6191	8.78682	6.54674
SIM2	chr21_36719870.0_36719889.0_-	25.8216	62.8082	56.6262	40.3716
MRFAP1	chr4_6641015.0_6641034.0_+	24.9886	28.9248	50.7683	1.09112
MGAT4A	chr2_98663108.0_98663127.0_+	11.6614	11.5699	6.83419	14.1846
R3HCC1L	chr10_98208678.0_98208697.0_+	32.4852	37.1891	30.2657	27.2781
ASPM	chr1_197143537.0_197143556.0_+	4.16477	4.13212	27.3368	9.82011
CTIF	chr18_48757999.0_48758018.0_+	0.832954	28.0984	7.8105	15.2757
2026-09-07	chr7_35863597.0_35863616.0_-	8.32954	8.26423	8.78682	12.0024
TMEM211	chr22_24938209.0_24938228.0_+	5.83068	21.487	5.85788	44.7361
CLYBL	chr13_99858978.0_99858997.0_-	29.1534	8.26423	7.8105	9.82011
GTF2A1	chr14_81196138.0_81196157.0_-	0	2.47927	0	0
PHGDH	chr1_119737241.0_119737260.0_+	2.49886	3.30569	1.95263	0
ISOC1	chr5_129112885.0_129112904.0_-	40.8147	22.3134	36.1236	8.72899
CYP51A1	chr7_92128877.0_92128896.0_-	18.325	35.5362	29.2894	40.3716
ACSF2	chr17_50463825.0_50463844.0_-	9.99545	3.30569	7.8105	14.1846
CA4	chr17_60158278.0_60158297.0_+	15.8261	8.26423	0	0
AAVS1	chr19_55129368.0_55129387.0_-	0	1.65285	4.88157	15.2757
B3GALNT1	chr3_161086433.0_161086452.0_-	6.66363	17.3549	3.90525	0
OR5I1	chr11_55936118.0_55936137.0_+	10.8284	15.702	14.6447	5.45562
CBWD5	chr9_41189126.0_41189145.0_+	18.325	4.95854	0	7.63787
CDK6	chr7_92833216.0_92833235.0_-	27.4875	22.3134	17.5736	9.82011
NEGR1	chr1_72282316.0_72282335.0_-	13.3273	14.8756	0	0
ADPRHL1	chr13_113424275.0_113424294.0_+	13.3273	8.26423	16.5973	3.27337
SCARA5	chr8_27966525.0_27966544.0_-	37.4829	19.8342	13.6684	39.2805
PLAT	chr8_42180634.0_42180653.0_+	14.1602	2.47927	0	6.54674
ZNF496	chr1_247300836.0_247300855.0_-	14.1602	14.0492	44.9104	29.4603
AIMP2	chr7_6018000.0_6018019.0_+	24.1557	33.8834	16.5973	14.1846
GGTLC1	chr20_23986517.0_23986536.0_-	0	0.826423	13.6684	4.36449
CYGB	chr17_76537390.0_76537409.0_+	56.6409	13.2228	35.1473	53.4651
MRPS12	chr19_38932451.0_38932470.0_-	21.6568	20.6606	18.5499	13.0935
TCEA1	chr8_53988115.0_53988134.0_-	18.325	20.6606	16.5973	29.4603
LOC389895	chrX_140092502.0_140092521.0_-	15.8261	29.7512	17.5736	9.82011
DPF1	chr19_38219005.0_38219024.0_+	28.3204	39.6683	15.621	14.1846
MRPL54	chr19_3762797.0_3762816.0_+	5.83068	0	21.4789	18.5491
IL18RAP	chr2_102424282.0_102424301.0_-	19.9909	22.3134	14.6447	10.9112
OR1L8	chr9_122568175.0_122568194.0_+	11.6614	9.91708	3.90525	0
TREM2	chr6_41163040.0_41163059.0_-	6.66363	5.78496	7.8105	17.458
GAGE1	chrX_49600748.0_49600767.0_+	19.9909	19.8342	4.88157	10.9112
PPIAL4A	chr1_120890019.0_120890038.0_+	32.4852	31.4041	30.2657	3.27337
HIST1H3E	chr6_26225274.0_26225293.0_+	14.9932	9.91708	22.4552	16.3669
KRTAP12-1	chr21_44681887.0_44681906.0_+	35.817	16.5285	13.6684	6.54674
PLSCR1	chr3_146528633.0_146528652.0_+	24.1557	7.43781	4.88157	6.54674
AAVS1	chr19_55244623.0_55244642.0_+	12.4943	21.487	32.2183	55.6473
AAVS1	chr19_55159553.0_55159572.0_+	5.83068	0	13.6684	10.9112
MEX3C	chr18_51177074.0_51177093.0_+	11.6614	9.91708	6.83419	26.187
TP53TG3D	chr16_32253590.0_32253609.0_-	5.83068	27.272	28.3131	28.3692
TMEM219	chr16_29963213.0_29963232.0_-	0.832954	4.13212	11.7158	12.0024
KDM6A	chrX_45053949.0_45053968.0_-	41.6477	24.7927	52.7209	25.0958
CACNA1G	chr17_50605951.0_50605970.0_+	28.3204	23.1399	44.9104	31.6426
OR7D2	chr19_9186212.0_9186231.0_-	13.3273	25.6191	5.85788	9.82011
SREK1IP1	chr5_64754337.0_64754356.0_-	14.9932	23.1399	12.6921	54.5562
SGPL1	chr10_70871110.0_70871129.0_-	13.3273	12.3964	21.4789	20.7313
TTC24	chr1_156582380.0_156582399.0_-	17.492	14.0492	6.83419	2.18225
ESRRG	chr1_216564244.0_216564263.0_+	30.8193	42.1476	14.6447	36.0071
RHOT2	chr16_668533.0_668552.0_-	7.49659	9.09066	12.6921	29.4603
NOMO1	chr16_14852480.0_14852499.0_-	11.6614	21.487	7.8105	10.9112
NTF3	chr12_5494634.0_5494653.0_+	3.33182	18.1813	18.5499	16.3669
AAVS1	chr19_55238362.0_55238381.0_+	20.8239	20.6606	18.5499	0
MAGEB3	chrX_30236069.0_30236088.0_+	5.83068	0	0	0
CBFB	chr16_67036716.0_67036735.0_-	14.1602	24.7927	16.5973	17.458
CDC73	chr1_193135432.0_193135451.0_+	17.492	0	21.4789	5.45562
MAGOH	chr1_53233630.0_53233649.0_-	4.16477	5.78496	12.6921	0
HEBP2	chr6_138406068.0_138406087.0_-	24.1557	9.09066	17.5736	24.0047
ATP1B3	chr3_141876869.0_141876888.0_+	25.8216	9.91708	13.6684	41.4627
C9orf9	chr9_132884070.0_132884089.0_+	18.325	7.43781	0	3.27337
TBATA	chr10_70777225.0_70777244.0_-	37.4829	25.6191	4.88157	3.27337
PARVB	chr22_44093984.0_44094003.0_-	18.325	11.5699	2.92894	16.3669
UNC5A	chr5_176868943.0_176868962.0_-	7.49659	5.78496	12.6921	7.63787
SIX4	chr14_60723548.0_60723567.0_-	11.6614	5.78496	36.1236	7.63787
JMJD7-PLA2G4B	chr15_41844475.0_41844494.0_-	7.49659	25.6191	7.8105	21.8225
PIGZ	chr3_196951856.0_196951875.0_+	14.9932	5.78496	3.90525	10.9112
MAGI3	chr1_113646560.0_113646579.0_-	24.9886	4.95854	6.83419	25.0958
IGSF21	chr1_18365558.0_18365577.0_+	6.66363	24.7927	3.90525	10.9112
ZFHX2	chr14_23534650.0_23534669.0_-	28.3204	14.8756	46.863	25.0958
MAPK1	chr22_21867343.0_21867362.0_-	20.8239	14.8756	11.7158	4.36449
TYMSOS	chr18_658045.0_658064.0_+	19.1579	32.2305	14.6447	33.8248
CEMIP	chr15_80879766.0_80879785.0_+	9.16249	11.5699	15.621	9.82011
HTATSF1	chrX_136510105.0_136510124.0_+	7.49659	25.6191	0	22.9136
EYA1	chr8_71269742.0_71269761.0_-	0	19.8342	30.2657	32.7337
PTCHD1	chrX_23380111.0_23380130.0_+	26.6545	3.30569	0	24.0047
NBPF8	chr1_120452123.0_120452142.0_+	29.1534	14.0492	21.4789	10.9112
FCHSD1	chr5_141649434.0_141649453.0_-	31.6523	22.3134	27.3368	40.3716
MRPL11	chr11_66437388.0_66437407.0_+	12.4943	11.5699	6.83419	0
ITGA2B	chr17_44384555.0_44384574.0_-	14.9932	32.2305	23.4315	22.9136
GABRB1	chr4_47031970.0_47031989.0_+	18.325	6.61139	11.7158	22.9136
DDX21	chr10_68970220.0_68970239.0_-	39.9818	25.6191	13.6684	5.45562
OSTN	chr3_191218914.0_191218933.0_-	14.9932	13.2228	6.83419	6.54674
COQ10A	chr12_56269093.0_56269112.0_-	9.99545	19.8342	9.76313	13.0935
DCX	chrX_111410217.0_111410236.0_-	17.492	29.7512	20.5026	25.0958
KIAA1671	chr22_25028977.0_25028996.0_+	9.99545	4.95854	15.621	27.2781
AAVS1	chr19_55144906.0_55144925.0_+	21.6568	34.7098	57.6025	28.3692
OXCT1	chr5_41862664.0_41862683.0_-	8.32954	5.78496	0	1.09112
ELP5	chr17_7256868.0_7256887.0_-	22.4898	18.1813	14.6447	30.5515
PNMT	chr17_39668582.0_39668601.0_-	9.99545	21.487	8.78682	9.82011
TMTC4	chr13_100635131.0_100635150.0_+	34.1511	27.272	34.171	36.0071
PIGG	chr4_527083.0_527102.0_-	0	4.95854	6.83419	8.72899
MYOZ2	chr4_119136574.0_119136593.0_+	2.49886	8.26423	0	3.27337
SLC26A7	chr8_91340449.0_91340468.0_+	0	10.7435	22.4552	15.2757
STX3	chr11_59790567.0_59790586.0_-	5.83068	23.9663	10.7394	2.18225
TAS1R2	chr1_18857365.0_18857384.0_-	7.49659	8.26423	5.85788	0
IDH3G	chrX_153787451.0_153787470.0_+	19.9909	15.702	21.4789	31.6426
ATP2B4	chr1_203683389.0_203683408.0_-	32.4852	11.5699	30.2657	2.18225
IGSF8	chr1_160093280.0_160093299.0_-	11.6614	6.61139	39.0525	20.7313
TVP23A	chr16_10775021.0_10775040.0_+	17.492	15.702	19.5263	13.0935
LDAH	chr2_20701621.0_20701640.0_+	4.99772	7.43781	4.88157	22.9136
ICMT	chr1_6233547.0_6233566.0_+	19.1579	14.0492	35.1473	19.6402
SEC23B	chr20_18515658.0_18515677.0_+	10.8284	34.7098	11.7158	7.63787
AAVS1	chr19_55111888.0_55111907.0_+	9.16249	23.1399	16.5973	16.3669
MAGOH	chr1_53227086.0_53227105.0_+	6.66363	2.47927	24.4078	52.3739
PDZD9	chr16_21988603.0_21988622.0_-	23.3227	25.6191	28.3131	31.6426
FBF1	chr17_75926304.0_75926323.0_-	15.8261	41.3212	41.9815	15.2757
RABAC1	chr19_41958360.0_41958379.0_-	27.4875	14.8756	19.5263	20.7313
RAB21	chr12_71769849.0_71769868.0_-	4.99772	12.3964	38.0762	25.0958
MSX2	chr5_174724982.0_174725001.0_+	9.16249	9.09066	16.5973	42.5538
TBC1D15	chr12_71880586.0_71880605.0_+	11.6614	34.7098	5.85788	7.63787
PNPLA4	chrX_7926061.0_7926080.0_-	13.3273	15.702	11.7158	14.1846
KIAA0020	chr9_2824751.0_2824770.0_-	24.1557	18.1813	8.78682	14.1846
TONSL	chr8_144442067.0_144442086.0_-	7.49659	17.3549	20.5026	8.72899
SLC9A6	chrX_135998513.0_135998532.0_-	13.3273	23.9663	25.3841	40.3716
DNAAF5	chr7_754672.0_754691.0_-	39.9818	30.5777	0	13.0935
F10	chr13_113139397.0_113139416.0_+	14.9932	24.7927	21.4789	16.3669
PCDHAC1	chr5_140927088.0_140927107.0_+	4.16477	4.95854	8.78682	2.18225
RRS1	chr8_66429631.0_66429650.0_+	13.3273	64.461	37.0999	14.1846
AAVS1	chr19_55249092.0_55249111.0_+	9.16249	12.3964	9.76313	8.72899
YIPF6	chrX_68522831.0_68522850.0_-	0	5.78496	23.4315	0
SPRY2	chr13_80337129.0_80337148.0_-	29.9863	9.09066	49.792	16.3669
OR2D2	chr11_6892089.0_6892108.0_-	19.1579	4.13212	17.5736	42.5538
PPP1R12C	chr19_55092454.0_55092473.0_-	24.9886	42.1476	13.6684	20.7313
ZWINT	chr10_56359745.0_56359764.0_-	24.9886	7.43781	8.78682	2.18225
TEX13B	chrX_107981148.0_107981167.0_+	14.1602	14.0492	7.8105	38.1893
ETFA	chr15_76285706.0_76285725.0_-	11.6614	26.4455	14.6447	8.72899
ECSIT	chr19_11507981.0_11508000.0_+	17.492	48.759	28.3131	22.9136
RPL36A	chrX_101390985.0_101391004.0_+	49.1443	9.09066	22.4552	19.6402
CD9	chr12_6232662.0_6232681.0_-	29.9863	56.1968	19.5263	20.7313
SIKE1	chr1_114780512.0_114780531.0_+	3.33182	23.9663	0	3.27337
AAVS1	chr19_55203765.0_55203784.0_+	27.4875	53.7175	14.6447	25.0958
DPP9	chr19_4704271.0_4704290.0_+	8.32954	61.9818	36.1236	31.6426
WIPF3	chr7_29884428.0_29884447.0_-	0	19.0077	12.6921	6.54674
GAPT	chr5_58494649.0_58494668.0_+	1.66591	27.272	25.3841	15.2757
TRMT2A	chr22_20115313.0_20115332.0_+	26.6545	0	13.6684	4.36449
UBE2R2	chr9_33912022.0_33912041.0_-	18.325	9.09066	13.6684	1.09112
GGA3	chr17_75241015.0_75241034.0_-	19.1579	38.8419	35.1473	10.9112
IPO9	chr1_201854670.0_201854689.0_+	10.8284	0	26.3605	43.6449
HECW1	chr7_43456321.0_43456340.0_-	31.6523	9.91708	11.7158	9.82011
GPN3	chr12_110465147.0_110465166.0_-	14.9932	25.6191	20.5026	32.7337
NDOR1	chr9_137212548.0_137212567.0_-	4.16477	5.78496	13.6684	5.45562
DRAM1	chr12_101877830.0_101877849.0_-	18.325	9.09066	25.3841	51.2828
KCNJ9	chr1_160084602.0_160084621.0_-	32.4852	2.47927	20.5026	19.6402
SLC29A1	chr6_44232985.0_44233004.0_-	11.6614	20.6606	28.3131	16.3669
MRPL33	chr2_27774474.0_27774493.0_+	20.8239	28.9248	3.90525	19.6402
AAVS1	chr19_55166156.0_55166175.0_+	28.3204	18.1813	17.5736	46.9183
PATZ1	chr22_31344627.0_31344646.0_+	25.8216	4.13212	16.5973	15.2757
NOTUM	chr17_81956904.0_81956923.0_-	21.6568	31.4041	52.7209	19.6402
KRTAP10-12	chr21_44697523.0_44697542.0_-	24.9886	22.3134	24.4078	18.5491
HOXA5	chr7_27143482.0_27143501.0_-	10.8284	20.6606	13.6684	31.6426
CCNY	chr10_35530222.0_35530241.0_+	9.99545	12.3964	9.76313	2.18225
GORASP1	chr3_39100841.0_39100860.0_-	18.325	19.0077	19.5263	5.45562
WASH1	chr9_17056.0_17075.0_+	0	1.65285	37.0999	10.9112
KRTAP19-1	chr21_30480291.0_30480310.0_-	21.6568	19.0077	14.6447	5.45562
SPOCK1	chr5_137498508.0_137498527.0_+	14.1602	26.4455	11.7158	22.9136
THOC2	chrX_123633987.0_123634006.0_-	19.1579	9.91708	27.3368	9.82011
AAVS1	chr19_55210048.0_55210067.0_-	21.6568	24.7927	8.78682	24.0047
DLEC1	chr3_38085406.0_38085425.0_+	16.6591	20.6606	15.621	16.3669
NR3C1	chr5_143399971.0_143399990.0_-	29.9863	8.26423	3.90525	25.0958
KRTAP2-2	chr17_JH159146v1_alt_204466.0_204485.0_+	9.16249	0.826423	20.5026	0
AADAT	chr4_170073318.0_170073337.0_+	38.3159	39.6683	17.5736	36.0071
RNF187	chr1_228488988.0_228489007.0_+	14.9932	0	4.88157	20.7313
VPS53	chr17_532865.0_532884.0_+	9.99545	10.7435	17.5736	4.36449
IRF2BP1	chr19_45884250.0_45884269.0_-	28.3204	9.09066	7.8105	7.63787
APEH	chr3_49674590.0_49674609.0_+	13.3273	24.7927	24.4078	24.0047
PHC3	chr3_170178797.0_170178816.0_-	14.9932	12.3964	2.92894	13.0935
P2RX5	chr17_3690976.0_3690995.0_-	4.16477	16.5285	17.5736	27.2781
PCDH15	chr10_54236898.0_54236917.0_+	3.33182	11.5699	13.6684	20.7313
PTGER3	chr1_71047423.0_71047442.0_-	28.3204	13.2228	12.6921	13.0935
HP	chr16_72056184.0_72056203.0_-	9.99545	6.61139	15.621	34.916
HERC5	chr4_88462245.0_88462264.0_-	6.66363	19.0077	9.76313	22.9136
AAVS1	chr19_55177021.0_55177040.0_-	9.99545	11.5699	29.2894	20.7313
DCDC1	chr11_31307730.0_31307749.0_+	6.66363	4.13212	9.76313	25.0958
CYSRT1	chr9_137225160.0_137225179.0_+	29.1534	18.1813	11.7158	15.2757
TPBG	chr6_82365712.0_82365731.0_-	31.6523	2.47927	25.3841	18.5491
RECQL	chr12_21475578.0_21475597.0_-	14.1602	21.487	5.85788	1.09112
PKIB	chr6_122717909.0_122717928.0_-	29.1534	2.47927	32.2183	21.8225
NUP88	chr17_5394895.0_5394914.0_+	15.8261	14.8756	17.5736	18.5491
PI4K2B	chr4_25234420.0_25234439.0_-	34.1511	4.13212	13.6684	4.36449
NR1H3	chr11_47260406.0_47260425.0_+	7.49659	24.7927	13.6684	14.1846
CLEC2A	chr12_9922210.0_9922229.0_+	4.99772	14.0492	0	3.27337
A4GALT	chr22_42693886.0_42693905.0_+	14.1602	14.0492	11.7158	18.5491
NMUR2	chr5_152404381.0_152404400.0_+	38.3159	23.9663	29.2894	49.1006
KLF7	chr2_207124362.0_207124381.0_-	8.32954	40.4947	25.3841	15.2757
RPS4Y1	chrY_2845710.0_2845729.0_+	29.9863	19.0077	26.3605	19.6402
MDH2	chr7_76064941.0_76064960.0_-	14.1602	12.3964	21.4789	22.9136
TMEM150C	chr4_82503098.0_82503117.0_-	14.9932	4.13212	15.621	22.9136
IL1RL1	chr2_102338911.0_102338930.0_-	24.1557	23.9663	19.5263	66.5585
AAVS1	chr19_55117418.0_55117437.0_+	0.832954	16.5285	8.78682	21.8225
TMEM265	chr16_30743793.0_30743812.0_+	25.8216	16.5285	23.4315	12.0024
C6orf120	chr6_169702951.0_169702970.0_+	35.817	0	4.88157	1.09112
HS3ST6	chr16_1912136.0_1912155.0_+	33.3182	8.26423	18.5499	27.2781
SPANXC	chrX_141241560.0_141241579.0_-	43.3136	38.0155	41.9815	50.1917
ZBTB24	chr6_109481541.0_109481560.0_-	14.9932	36.3626	20.5026	13.0935
AAVS1	chr19_55112113.0_55112132.0_+	11.6614	25.6191	31.242	7.63787
MALRD1	chr10_19595401.0_19595420.0_-	8.32954	21.487	14.6447	13.0935
ACTR8	chr3_53877649.0_53877668.0_+	0	6.61139	7.8105	25.0958
APOBEC3H	chr22_39100390.0_39100409.0_+	0.832954	4.13212	10.7394	24.0047
TMEM92	chr17_50278885.0_50278904.0_+	6.66363	12.3964	31.242	16.3669
HYAL2	chr3_50320369.0_50320388.0_+	10.8284	6.61139	28.3131	38.1893
TMEM14E	chr3_152340684.0_152340703.0_+	5.83068	7.43781	9.76313	0
PNMT	chr17_39669717.0_39669736.0_+	35.817	43.8004	22.4552	24.0047
SFTA3	chr14_36513124.0_36513143.0_+	7.49659	9.91708	13.6684	9.82011
TLX2	chr2_74514978.0_74514997.0_-	28.3204	1.65285	51.7446	31.6426
A1BG	chr19_58351576.0_58351595.0_+	6.66363	24.7927	15.621	15.2757
CAMTA2	chr17_4980534.0_4980553.0_+	7.49659	9.09066	5.85788	9.82011
CBX8	chr17_79796087.0_79796106.0_-	35.817	5.78496	27.3368	27.2781
RHCG	chr15_89479431.0_89479450.0_-	38.3159	29.7512	0.976313	5.45562
AAVS1	chr19_55137871.0_55137890.0_-	6.66363	0.826423	17.5736	3.27337
AAED1	chr9_96654739.0_96654758.0_-	7.49659	12.3964	0.976313	2.18225
EIF1	chr17_41690082.0_41690101.0_+	5.83068	0.826423	35.1473	10.9112
PALM2	chr9_109931972.0_109931991.0_-	18.325	21.487	28.3131	13.0935
FBXL13	chr7_103027493.0_103027512.0_-	21.6568	19.8342	3.90525	25.0958
NEURL3	chr2_96500835.0_96500854.0_-	0	14.8756	16.5973	20.7313
THEMIS2	chr1_27882166.0_27882185.0_+	34.1511	63.6346	29.2894	49.1006
FLT1	chr13_28389834.0_28389853.0_-	14.9932	31.4041	18.5499	24.0047
HIST2H4B	chr1_149832748.0_149832767.0_+	26.6545	22.3134	12.6921	9.82011
FOXR1	chr11_118978978.0_118978997.0_-	7.49659	0	4.88157	14.1846
FAM198A	chr3_43033332.0_43033351.0_+	64.1375	19.0077	26.3605	16.3669
BAG3	chr10_119651800.0_119651819.0_+	47.4784	19.0077	27.3368	20.7313
CRYM	chr16_21277487.0_21277506.0_+	9.16249	17.3549	7.8105	0
AAVS1	chr19_55178929.0_55178948.0_+	14.9932	21.487	15.621	15.2757
TRIM56	chr7_101087924.0_101087943.0_-	16.6591	16.5285	20.5026	15.2757
MAGEA9B	chrX_149786567.0_149786586.0_+	24.1557	23.9663	32.2183	15.2757
ZNF587	chr19_57858691.0_57858710.0_-	16.6591	36.3626	7.8105	0
SSSCA1	chr11_65570949.0_65570968.0_+	19.1579	33.8834	3.90525	15.2757
SAFB2	chr19_5616178.0_5616197.0_-	7.49659	7.43781	0	14.1846
YIF1A	chr11_66288232.0_66288251.0_+	0	0	16.5973	0
COL2A1	chr12_47985535.0_47985554.0_+	9.16249	23.9663	20.5026	21.8225
TNFSF13	chr17_7559131.0_7559150.0_-	57.4738	16.5285	18.5499	31.6426
OR2K2	chr9_111328007.0_111328026.0_-	27.4875	37.1891	35.1473	57.8296
SCN4B	chr11_118143827.0_118143846.0_+	0	10.7435	22.4552	0
C11orf54	chr11_93750398.0_93750417.0_+	29.9863	0.826423	14.6447	13.0935
TYR	chr11_89191320.0_89191339.0_-	38.3159	7.43781	2.92894	13.0935
CCDC154	chr16_1438919.0_1438938.0_-	7.49659	22.3134	28.3131	43.6449
UGT2B4	chr4_69493694.0_69493713.0_-	29.1534	38.8419	48.8157	8.72899
XXYLT1	chr3_195270831.0_195270850.0_+	4.99772	17.3549	20.5026	26.187
ATP6V0D1	chr16_67453578.0_67453597.0_+	14.9932	7.43781	14.6447	36.0071
CAPN5	chr11_77085002.0_77085021.0_+	4.16477	0.826423	0	7.63787
HPGD	chr4_174522038.0_174522057.0_-	22.4898	19.0077	48.8157	21.8225
NDUFA7	chr19_8316602.0_8316621.0_+	19.1579	32.2305	48.8157	32.7337
MICALCL	chr11_12293576.0_12293595.0_+	53.3091	32.2305	28.3131	12.0024
C3orf22	chr3_126553339.0_126553358.0_+	24.9886	27.272	10.7394	8.72899
ACOT12	chr5_81344165.0_81344184.0_-	20.8239	23.9663	0.976313	27.2781
COMMD10	chr5_116087548.0_116087567.0_-	12.4943	27.272	52.7209	25.0958
PMM1	chr22_41577813.0_41577832.0_+	13.3273	14.8756	6.83419	4.36449
CGB	chr19_49023154.0_49023173.0_+	13.3273	17.3549	11.7158	5.45562
DNAAF2	chr14_49634132.0_49634151.0_-	17.492	23.1399	66.3893	17.458
TYROBP	chr19_35907480.0_35907499.0_+	22.4898	5.78496	23.4315	32.7337
CYP3A4	chr7_99762119.0_99762138.0_-	24.9886	16.5285	0.976313	26.187
SDF2L1	chr22_21644011.0_21644030.0_-	9.99545	4.13212	11.7158	3.27337
TRIM38	chr6_25971979.0_25971998.0_+	9.16249	26.4455	23.4315	24.0047
ADM5	chr19_49690253.0_49690272.0_-	10.8284	20.6606	11.7158	8.72899
BLVRB	chr19_40458459.0_40458478.0_+	4.99772	18.1813	10.7394	4.36449
CHCHD7	chr8_56214646.0_56214665.0_-	34.9841	8.26423	19.5263	16.3669
SNX11	chr17_48113347.0_48113366.0_-	37.4829	18.1813	14.6447	1.09112
FAH	chr15_80173102.0_80173121.0_-	14.9932	8.26423	9.76313	9.82011
CCR5	chr3_46375548.0_46375567.0_+	0	13.2228	20.5026	12.0024
VWC2L	chr2_214436637.0_214436656.0_-	10.8284	7.43781	3.90525	16.3669
GPX3	chr5_151025438.0_151025457.0_+	17.492	6.61139	9.76313	9.82011
TFDP3	chrX_133217655.0_133217674.0_-	5.83068	19.8342	11.7158	18.5491
PRMT8	chr12_3592331.0_3592350.0_+	18.325	15.702	46.863	14.1846
PIWIL2	chr8_22304135.0_22304154.0_+	25.8216	10.7435	15.621	25.0958
MAPK8	chr10_48425879.0_48425898.0_+	0.832954	9.09066	16.5973	7.63787
AAVS1	chr19_55224514.0_55224533.0_-	3.33182	28.9248	11.7158	19.6402
MAPK8IP3	chr16_1764108.0_1764127.0_+	28.3204	37.1891	9.76313	21.8225
PLEKHM1	chr17_GL000258v2_alt_165578.0_165597.0_+	16.6591	20.6606	19.5263	15.2757
DLGAP4	chr20_36496905.0_36496924.0_+	27.4875	28.0984	28.3131	38.1893
ECHS1	chr10_133369981.0_133370000.0_+	10.8284	38.8419	7.8105	22.9136
VPS4A	chr16_69321063.0_69321082.0_+	1.66591	4.95854	5.85788	7.63787
AAVS1	chr19_55176331.0_55176350.0_+	19.9909	15.702	1.95263	5.45562
OXTR	chr3_8767553.0_8767572.0_-	6.66363	12.3964	22.4552	45.8272
CXorf51B	chrX_146810174.0_146810193.0_+	4.16477	19.0077	62.484	24.0047
CREB3L2	chr7_137915906.0_137915925.0_+	5.83068	5.78496	11.7158	7.63787
DDX46	chr5_134794914.0_134794933.0_-	8.32954	2.47927	10.7394	5.45562
NAA30	chr14_57391214.0_57391233.0_+	0	2.47927	14.6447	2.18225
CDS1	chr4_84609430.0_84609449.0_+	9.99545	18.1813	14.6447	19.6402
LUZP2	chr11_24983200.0_24983219.0_-	19.1579	28.0984	23.4315	6.54674
NFATC3	chr16_68183263.0_68183282.0_-	34.1511	9.91708	24.4078	1.09112
PNPLA2	chr11_824101.0_824120.0_-	8.32954	9.09066	25.3841	46.9183
IRF6	chr1_209796349.0_209796368.0_-	46.6454	19.8342	27.3368	20.7313
ACAP2	chr3_195333044.0_195333063.0_-	5.83068	15.702	3.90525	7.63787
GADL1	chr3_30839066.0_30839085.0_+	12.4943	33.8834	16.5973	27.2781
VNN3	chr6_132723852.0_132723871.0_-	24.1557	10.7435	13.6684	28.3692
SLCO1B7	chr12_21054594.0_21054613.0_-	9.16249	19.0077	9.76313	0
KRT222	chr17_40661971.0_40661990.0_-	4.99772	0	12.6921	0
LCE3C	chr1_152600836.0_152600855.0_+	18.325	14.0492	21.4789	12.0024
PPM1M	chr3_52245901.0_52245920.0_+	5.83068	20.6606	18.5499	10.9112
FGF17	chr8_22046593.0_22046612.0_+	22.4898	4.95854	9.76313	17.458
OR1S1	chr11_58214971.0_58214990.0_-	23.3227	20.6606	3.90525	33.8248
CHADL	chr22_41237556.0_41237575.0_+	31.6523	19.8342	7.8105	20.7313
GRTP1	chr13_113350867.0_113350886.0_-	18.325	9.09066	24.4078	9.82011
TDRP	chr8_494577.0_494596.0_-	36.65	19.8342	32.2183	34.916
BGLAP	chr1_156242564.0_156242583.0_+	1.66591	4.13212	21.4789	19.6402
CETN2	chrX_152829150.0_152829169.0_-	39.1488	22.3134	8.78682	7.63787
TNFSF9	chr19_6531110.0_6531129.0_-	11.6614	18.1813	12.6921	7.63787
CLPP	chr19_6361615.0_6361634.0_+	2.49886	16.5285	10.7394	10.9112
MAPK15	chr8_143721095.0_143721114.0_-	24.1557	28.0984	52.7209	5.45562
HIST2H2BE	chr1_149886520.0_149886539.0_+	9.16249	27.272	1.95263	29.4603
EIF3L	chr22_37855592.0_37855611.0_+	44.9795	33.0569	39.0525	19.6402
POMT1	chr9_131506189.0_131506208.0_-	14.1602	14.8756	15.621	13.0935
UGT2B17	chr4_68565561.0_68565580.0_+	10.8284	40.4947	18.5499	16.3669
STYX	chr14_52730510.0_52730529.0_+	32.4852	7.43781	6.83419	15.2757
AAVS1	chr19_55146838.0_55146857.0_-	31.6523	71.0724	28.3131	16.3669
ZNF692	chr1_248857274.0_248857293.0_+	16.6591	18.1813	19.5263	12.0024
PHOSPHO1	chr17_49224855.0_49224874.0_-	17.492	6.61139	11.7158	4.36449
CCDC22	chrX_49247748.0_49247767.0_-	6.66363	20.6606	22.4552	14.1846
GFAP	chr17_44911386.0_44911405.0_-	34.9841	12.3964	6.83419	19.6402
AAVS1	chr19_55184459.0_55184478.0_-	13.3273	14.8756	12.6921	7.63787
AK1	chr9_127872762.0_127872781.0_+	26.6545	28.0984	32.2183	26.187
DXO	chr6_GL000254v2_alt_3313143.0_3313162.0_-	43.3136	5.78496	19.5263	0
TEX26	chr13_30939767.0_30939786.0_-	0	8.26423	0	2.18225
PMP22	chr17_15260673.0_15260692.0_+	47.4784	5.78496	24.4078	17.458
CDKN1C	chr11_2884058.0_2884077.0_+	18.325	0	10.7394	1.09112
PITPNM1	chr11_67494254.0_67494273.0_+	29.1534	14.8756	32.2183	5.45562
DBN1	chr5_177458317.0_177458336.0_+	23.3227	3.30569	5.85788	9.82011
ARFGAP1	chr20_63282830.0_63282849.0_+	5.83068	7.43781	0	1.09112
CYTIP	chr2_157416037.0_157416056.0_+	8.32954	0	0.976313	30.5515
DAZL	chr3_16598499.0_16598518.0_+	18.325	18.1813	8.78682	13.0935
VAMP2	chr17_8162265.0_8162284.0_-	27.4875	0	32.2183	38.1893
OR52E2	chr11_5059206.0_5059225.0_-	37.4829	31.4041	32.2183	7.63787
FGF7	chr15_49484379.0_49484398.0_+	26.6545	11.5699	23.4315	24.0047
UBL4A	chrX_154485950.0_154485969.0_-	5.83068	15.702	4.88157	24.0047
TSNAXIP1	chr16_67827026.0_67827045.0_+	22.4898	25.6191	0	19.6402
PRR12	chr19_49593405.0_49593424.0_-	29.1534	23.1399	21.4789	67.6497
CCNT1	chr12_48696118.0_48696137.0_-	0.832954	24.7927	3.90525	16.3669
UBQLN1	chr9_83669308.0_83669327.0_-	18.325	17.3549	9.76313	1.09112
SPINK13	chr5_148282167.0_148282186.0_+	20.8239	19.8342	17.5736	37.0982
MT4	chr16_56568859.0_56568878.0_-	22.4898	15.702	7.8105	7.63787
CHST2	chr3_143121437.0_143121456.0_+	17.492	30.5777	6.83419	28.3692
BACE1	chr11_117293128.0_117293147.0_-	24.1557	13.2228	15.621	24.0047
SLC2A9	chr4_10018994.0_10019013.0_-	19.9909	15.702	9.76313	0
TMEM51	chr1_15215133.0_15215152.0_-	0.832954	0	35.1473	25.0958
PPL	chr16_4884783.0_4884802.0_-	9.16249	13.2228	15.621	15.2757
KCNE5	chrX_109624630.0_109624649.0_+	11.6614	0	14.6447	8.72899
PYGM	chr11_64755263.0_64755282.0_+	0	2.47927	17.5736	21.8225
CDY2B	chrY_18027461.0_18027480.0_+	25.8216	56.1968	17.5736	24.0047
AAVS1	chr19_55139609.0_55139628.0_-	11.6614	24.7927	19.5263	10.9112
EIF3J	chr15_44557528.0_44557547.0_-	9.16249	10.7435	35.1473	5.45562
GAS6	chr13_113823376.0_113823395.0_-	0	3.30569	0	2.18225
GPR139	chr16_20032292.0_20032311.0_+	26.6545	13.2228	15.621	25.0958
FA2H	chr16_74727251.0_74727270.0_+	29.1534	13.2228	24.4078	13.0935
CUL4B	chrX_120534522.0_120534541.0_-	23.3227	26.4455	13.6684	6.54674
CCDC113	chr16_58254022.0_58254041.0_+	31.6523	32.2305	27.3368	26.187
PFKFB4	chr3_48536248.0_48536267.0_+	29.9863	59.5025	36.1236	26.187
LSAMP	chr3_116444902.0_116444921.0_-	66.6363	21.487	14.6447	27.2781
MBNL2	chr13_97343033.0_97343052.0_+	15.8261	24.7927	7.8105	28.3692
NR2C2AP	chr19_19202483.0_19202502.0_-	18.325	19.8342	22.4552	31.6426
KLHDC1	chr14_49710346.0_49710365.0_-	7.49659	20.6606	9.76313	4.36449
GEMIN4	chr17_747688.0_747707.0_+	7.49659	23.1399	10.7394	0
EPB41L4B	chr9_109255793.0_109255812.0_-	4.99772	0	0	6.54674
FBXO17	chr19_38950090.0_38950109.0_-	29.1534	9.09066	25.3841	0
NAF1	chr4_163137200.0_163137219.0_-	13.3273	55.3704	27.3368	13.0935
ERGIC1	chr5_172926524.0_172926543.0_+	11.6614	6.61139	14.6447	22.9136
RASGEF1B	chr4_81448097.0_81448116.0_-	4.16477	15.702	14.6447	9.82011
STATH	chr4_70000876.0_70000895.0_-	24.1557	15.702	30.2657	21.8225
ENTPD4	chr8_23447818.0_23447837.0_+	28.3204	17.3549	16.5973	14.1846
TWF1	chr12_43797709.0_43797728.0_-	23.3227	38.0155	6.83419	14.1846
NR2C1	chr12_95058461.0_95058480.0_-	2.49886	3.30569	5.85788	18.5491
MUC22	chr6_GL000256v2_alt_2333241.0_2333260.0_-	18.325	33.0569	12.6921	6.54674
ZNF266	chr19_9414160.0_9414179.0_+	21.6568	5.78496	0.976313	10.9112
NANOG	chr12_7794722.0_7794741.0_-	15.8261	29.7512	32.2183	8.72899
JAK1	chr1_64860197.0_64860216.0_+	15.8261	18.1813	10.7394	26.187
DHRS7C	chr17_9781572.0_9781591.0_-	23.3227	13.2228	2.92894	7.63787
WDR17	chr4_176177058.0_176177077.0_+	18.325	43.8004	23.4315	5.45562
DBR1	chr3_138163793.0_138163812.0_+	24.1557	28.9248	49.792	19.6402
CRHBP	chr5_76953683.0_76953702.0_-	6.66363	7.43781	0	9.82011
USP17L2	chr8_12138334.0_12138353.0_+	15.8261	4.95854	13.6684	24.0047
RHOT2	chr16_670266.0_670285.0_+	29.9863	42.974	54.6735	32.7337
MAGEA6	chrX_152767397.0_152767416.0_+	3.33182	24.7927	25.3841	27.2781
KLHDC10	chr7_130120882.0_130120901.0_+	14.9932	19.8342	7.8105	18.5491
HNRNPH3	chr10_68338588.0_68338607.0_+	13.3273	9.09066	33.1946	12.0024
C14orf79	chr14_104986723.0_104986742.0_-	31.6523	15.702	4.88157	25.0958
IFNA17	chr9_21227983.0_21228002.0_-	8.32954	25.6191	12.6921	17.458
HIST1H2BN	chr6_27838719.0_27838738.0_+	13.3273	24.7927	18.5499	41.4627
DPP6	chr7_154446221.0_154446240.0_+	14.9932	17.3549	10.7394	13.0935
ZNF816-ZNF321P	chr19_52956079.0_52956098.0_-	0	10.7435	24.4078	5.45562
RIPK1	chr6_3085373.0_3085392.0_+	30.8193	23.1399	10.7394	13.0935
DEFB127	chr20_158835.0_158854.0_+	49.9772	0	15.621	13.0935
ASPG	chr14_104098896.0_104098915.0_+	30.8193	9.09066	11.7158	17.458
GATM	chr15_45368203.0_45368222.0_-	17.492	38.0155	5.85788	15.2757
EFR3B	chr2_25131889.0_25131908.0_+	24.1557	22.3134	36.1236	28.3692
HIST2H3D	chr1_149813542.0_149813561.0_-	28.3204	18.1813	23.4315	19.6402
PGR	chr11_101128076.0_101128095.0_-	4.16477	16.5285	5.85788	32.7337
PP2D1	chr3_20001905.0_20001924.0_+	16.6591	11.5699	9.76313	18.5491
FNIP2	chr4_158868477.0_158868496.0_+	9.16249	9.91708	2.92894	9.82011
TYMSOS	chr18_658092.0_658111.0_+	3.33182	14.0492	30.2657	13.0935
AAVS1	chr19_55148371.0_55148390.0_-	9.16249	9.09066	12.6921	3.27337
RSBN1	chr1_113797487.0_113797506.0_-	0	25.6191	10.7394	6.54674
PDE7A	chr8_65747723.0_65747742.0_+	14.1602	9.91708	0	16.3669
LUC7L2	chr7_139360317.0_139360336.0_-	25.8216	19.8342	46.863	24.0047
EHD2	chr19_47736484.0_47736503.0_+	9.16249	14.0492	19.5263	10.9112
CALCB	chr11_15075085.0_15075104.0_+	37.4829	14.0492	13.6684	15.2757
ETFDH	chr4_158703473.0_158703492.0_-	13.3273	9.91708	17.5736	22.9136
MRPL10	chr17_47827122.0_47827141.0_-	16.6591	24.7927	17.5736	14.1846
FAM117A	chr17_49732637.0_49732656.0_+	30.8193	35.5362	18.5499	3.27337
HDHD2	chr18_47115247.0_47115266.0_+	36.65	16.5285	37.0999	25.0958
AAVS1	chr19_55136172.0_55136191.0_-	0	14.8756	11.7158	9.82011
IFITM5	chr11_298697.0_298716.0_-	21.6568	21.487	22.4552	19.6402
CC2D2B	chr10_96016212.0_96016231.0_+	0	6.61139	8.78682	0
AP1AR	chr4_112253235.0_112253254.0_+	2.49886	18.1813	18.5499	15.2757
ADRB1	chr10_114044484.0_114044503.0_-	27.4875	0.826423	13.6684	7.63787
ARHGAP22	chr10_48459850.0_48459869.0_-	14.1602	38.8419	16.5973	36.0071
LY6G6D	chr6_GL000254v2_alt_3057413.0_3057432.0_+	41.6477	30.5777	32.2183	10.9112
CTAGE15	chr7_143574072.0_143574091.0_+	12.4943	36.3626	1.95263	37.0982
AK3	chr9_4741001.0_4741020.0_+	23.3227	12.3964	39.0525	27.2781
COX4I2	chr20_31640072.0_31640091.0_+	0.832954	58.6761	20.5026	28.3692
FTSJ1	chrX_48482644.0_48482663.0_+	20.8239	12.3964	1.95263	10.9112
CAD	chr2_27222521.0_27222540.0_+	7.49659	9.09066	14.6447	6.54674
F3	chr1_94541574.0_94541593.0_+	9.99545	16.5285	11.7158	5.45562
KPRP	chr1_152759780.0_152759799.0_+	14.9932	18.1813	43.9341	10.9112
RBP7	chr1_10008197.0_10008216.0_+	0.832954	7.43781	9.76313	17.458
AAVS1	chr19_55247674.0_55247693.0_+	22.4898	13.2228	16.5973	7.63787
NOV	chr8_119418084.0_119418103.0_+	0	2.47927	22.4552	9.82011
EPHA7	chr6_93356756.0_93356775.0_-	9.16249	29.7512	12.6921	46.9183
USP32	chr17_60183362.0_60183381.0_+	14.1602	7.43781	14.6447	8.72899
OR2T10	chr1_248593600.0_248593619.0_+	10.8284	0	13.6684	3.27337
TMEM192	chr4_165100667.0_165100686.0_-	4.16477	21.487	2.92894	36.0071
ZNF645	chrX_22273085.0_22273104.0_+	9.99545	7.43781	11.7158	20.7313
OR8H2	chr11_56105607.0_56105626.0_-	9.99545	0.826423	15.621	5.45562
ITGA9	chr3_37542531.0_37542550.0_+	17.492	21.487	0	91.6544
CD109	chr6_73766023.0_73766042.0_+	10.8284	19.0077	10.7394	9.82011
ACAT2	chr6_159767118.0_159767137.0_+	22.4898	24.7927	39.0525	25.0958
C9orf114	chr9_128826102.0_128826121.0_+	24.1557	19.8342	18.5499	22.9136
OR2T4	chr1_248361609.0_248361628.0_-	11.6614	19.8342	15.621	34.916
LRRN1	chr3_3844850.0_3844869.0_-	9.99545	7.43781	16.5973	22.9136
TNR	chr1_175337540.0_175337559.0_-	13.3273	32.2305	3.90525	14.1846
COTL1	chr16_84590223.0_84590242.0_-	11.6614	26.4455	29.2894	19.6402
PDAP1	chr7_99400306.0_99400325.0_+	46.6454	32.2305	20.5026	39.2805
MAPK10	chr4_86101084.0_86101103.0_-	19.1579	30.5777	18.5499	25.0958
RBM3	chrX_48576319.0_48576338.0_+	37.4829	20.6606	3.90525	38.1893
RGSL1	chr1_182474132.0_182474151.0_-	18.325	22.3134	10.7394	26.187
ATMIN	chr16_81043420.0_81043439.0_-	4.16477	7.43781	8.78682	10.9112
GPM6B	chrX_13785625.0_13785644.0_-	21.6568	5.78496	24.4078	22.9136
LZTS3	chr20_3165943.0_3165962.0_-	6.66363	7.43781	12.6921	0
SEC23A	chr14_39085780.0_39085799.0_+	9.16249	13.2228	40.0288	36.0071
TMEM222	chr1_27334033.0_27334052.0_+	6.66363	8.26423	17.5736	1.09112
AMELX	chrX_11298591.0_11298610.0_-	13.3273	23.9663	36.1236	3.27337
RNF169	chr11_74817646.0_74817665.0_+	10.8284	8.26423	35.1473	19.6402
ATP12A	chr13_24711354.0_24711373.0_+	22.4898	12.3964	20.5026	22.9136
CS	chr12_56282867.0_56282886.0_-	11.6614	15.702	13.6684	37.0982
SERAC1	chr6_158120518.0_158120537.0_+	37.4829	8.26423	13.6684	25.0958
SCD	chr10_100348153.0_100348172.0_-	19.9909	23.9663	9.76313	9.82011
NOL10	chr2_10659178.0_10659197.0_-	14.1602	28.0984	13.6684	12.0024
DHX15	chr4_24532917.0_24532936.0_-	14.1602	21.487	4.88157	25.0958
LIN52	chr14_74084986.0_74085005.0_-	13.3273	9.09066	14.6447	20.7313
AAVS1	chr19_55245446.0_55245465.0_+	20.8239	50.4118	40.0288	24.0047
ATL3	chr11_63658797.0_63658816.0_+	30.8193	12.3964	22.4552	24.0047
ASAH2	chr10_50214744.0_50214763.0_-	19.1579	0	14.6447	12.0024
CPEB4	chr5_173956110.0_173956129.0_-	16.6591	10.7435	22.4552	18.5491
GAS2L1	chr22_29311553.0_29311572.0_+	16.6591	17.3549	22.4552	22.9136
DUSP2	chr2_96143952.0_96143971.0_+	8.32954	13.2228	7.8105	24.0047
PPP2CA	chr5_134201852.0_134201871.0_+	18.325	29.7512	9.76313	12.0024
MPV17L	chr16_15407822.0_15407841.0_-	23.3227	24.7927	65.413	12.0024
AQP12A	chr2_240692219.0_240692238.0_-	34.1511	20.6606	6.83419	24.0047
MIDN	chr19_1251866.0_1251885.0_-	31.6523	10.7435	9.76313	22.9136
STX18	chr4_4459373.0_4459392.0_-	3.33182	14.0492	32.2183	0
ARL15	chr5_54113203.0_54113222.0_+	4.99772	14.0492	11.7158	5.45562
PFKFB1	chrX_54958892.0_54958911.0_-	21.6568	15.702	16.5973	28.3692
ARHGAP19	chr10_97259514.0_97259533.0_+	7.49659	16.5285	13.6684	10.9112
CSNK2B	chr6_GL000254v2_alt_3008700.0_3008719.0_+	16.6591	31.4041	14.6447	5.45562
PRM3	chr16_11273444.0_11273463.0_-	10.8284	11.5699	14.6447	8.72899
FASTK	chr7_151079531.0_151079550.0_+	1.66591	12.3964	5.85788	7.63787
NFATC2IP	chr16_28958725.0_28958744.0_-	21.6568	34.7098	50.7683	16.3669
SELE	chr1_169732932.0_169732951.0_-	8.32954	33.8834	72.2472	9.82011
NCOR2	chr12_124472990.0_124473009.0_+	16.6591	51.2382	18.5499	32.7337
C4orf46	chr4_158671691.0_158671710.0_+	4.99772	8.26423	27.3368	25.0958
BEX5	chrX_102154116.0_102154135.0_+	9.16249	15.702	1.95263	4.36449
PXT1	chr6_36400464.0_36400483.0_-	1.66591	2.47927	2.92894	22.9136
KANSL3	chr2_96612832.0_96612851.0_+	4.16477	17.3549	9.76313	9.82011
SLC5A12	chr11_26712644.0_26712663.0_+	9.99545	12.3964	11.7158	21.8225
C1QTNF3	chr5_34035714.0_34035733.0_+	0	12.3964	23.4315	4.36449
USH1C	chr11_17531456.0_17531475.0_+	24.1557	27.272	29.2894	20.7313
SLC26A7	chr8_91343445.0_91343464.0_+	26.6545	18.1813	9.76313	4.36449
MT1F	chr16_56658066.0_56658085.0_-	14.1602	14.0492	40.0288	18.5491
LRIG1	chr3_66394132.0_66394151.0_+	12.4943	44.6269	18.5499	1.09112
CLDN17	chr21_30166280.0_30166299.0_-	21.6568	5.78496	0	0
SPEF2	chr5_35641524.0_35641543.0_+	27.4875	15.702	15.621	12.0024
TMEM239	chr20_2816786.0_2816805.0_+	24.9886	11.5699	21.4789	18.5491
ZRANB2	chr1_71078492.0_71078511.0_-	9.99545	13.2228	12.6921	0
HOXC6	chr12_54029682.0_54029701.0_+	35.817	60.3289	9.76313	25.0958
DNAJB4	chr1_78013267.0_78013286.0_+	26.6545	9.09066	13.6684	28.3692
KRT80	chr12_52173643.0_52173662.0_-	15.8261	13.2228	15.621	4.36449
FRG2B	chr10_133625486.0_133625505.0_+	62.4716	19.8342	1.95263	19.6402
OR6C76	chr12_55426639.0_55426658.0_+	18.325	27.272	21.4789	18.5491
CAPZA2	chr7_116898772.0_116898791.0_+	18.325	17.3549	0	8.72899
LOC100130705	chr7_128866501.0_128866520.0_-	9.99545	34.7098	22.4552	21.8225
POM121C	chr7_75437581.0_75437600.0_-	19.9909	32.2305	30.2657	25.0958
KRT76	chr12_52775454.0_52775473.0_-	0	30.5777	9.76313	9.82011
RSC1A1	chr1_15660223.0_15660242.0_-	38.3159	17.3549	31.242	7.63787
ANKFN1	chr17_56456942.0_56456961.0_+	36.65	10.7435	10.7394	6.54674
CADPS	chr3_62753519.0_62753538.0_+	4.16477	10.7435	4.88157	12.0024
MKX	chr10_27734695.0_27734714.0_-	16.6591	11.5699	11.7158	4.36449
IRF2BP2	chr1_234607367.0_234607386.0_-	15.8261	47.1061	13.6684	15.2757
PITPNA	chr17_1552993.0_1553012.0_+	20.8239	12.3964	32.2183	20.7313
FUCA1	chr1_23868095.0_23868114.0_-	31.6523	7.43781	17.5736	22.9136
ZSCAN20	chr1_33491495.0_33491514.0_+	27.4875	44.6269	48.8157	1.09112
LOC388282	chr16_57813845.0_57813864.0_+	20.8239	2.47927	4.88157	14.1846
CELA2A	chr1_15467468.0_15467487.0_-	30.8193	25.6191	9.76313	5.45562
COL13A1	chr10_69930058.0_69930077.0_+	27.4875	19.0077	14.6447	13.0935
DIMT1	chr5_62398857.0_62398876.0_-	18.325	14.8756	13.6684	5.45562
ELSPBP1	chr19_48008716.0_48008735.0_+	4.16477	11.5699	11.7158	12.0024
LRRC1	chr6_53913839.0_53913858.0_+	20.8239	12.3964	13.6684	17.458
ZMYND10	chr3_50345125.0_50345144.0_-	4.16477	14.0492	8.78682	15.2757
KAT2B	chr3_20111638.0_20111657.0_+	38.3159	6.61139	28.3131	34.916
GLB1L3	chr11_134283754.0_134283773.0_-	7.49659	14.0492	8.78682	20.7313
PTPRC	chr1_GL383520v2_alt_338275.0_338294.0_-	32.4852	24.7927	24.4078	30.5515
CCDC30	chr1_42589335.0_42589354.0_+	14.1602	20.6606	5.85788	16.3669
KDM5A	chr12_333552.0_333571.0_+	5.83068	25.6191	22.4552	8.72899
TRIM50	chr7_73316595.0_73316614.0_-	9.99545	33.8834	6.83419	13.0935
GPR31	chr6_167157459.0_167157478.0_+	10.8284	28.9248	26.3605	15.2757
RBCK1	chr20_419656.0_419675.0_+	8.32954	3.30569	12.6921	20.7313
COG7	chr16_23410330.0_23410349.0_+	35.817	27.272	31.242	33.8248
AAVS1	chr19_55241090.0_55241109.0_+	31.6523	24.7927	11.7158	20.7313
AAVS1	chr19_55159790.0_55159809.0_-	12.4943	9.09066	3.90525	9.82011
MRPL37	chr1_54210083.0_54210102.0_-	20.8239	14.8756	18.5499	18.5491
ADRB2	chr5_148827444.0_148827463.0_-	17.492	13.2228	40.0288	8.72899
ARL14EPL	chr5_116054006.0_116054025.0_+	0	0	3.90525	1.09112
TMPRSS2	chr21_41480504.0_41480523.0_-	13.3273	9.09066	13.6684	0
IRF9	chr14_24164073.0_24164092.0_+	4.99772	37.1891	10.7394	0
XPNPEP1	chr10_109907797.0_109907816.0_-	19.1579	27.272	19.5263	5.45562
MFN2	chr1_12002032.0_12002051.0_+	13.3273	13.2228	3.90525	20.7313
C12orf74	chr12_92706882.0_92706901.0_-	16.6591	28.0984	16.5973	8.72899
MED12	chrX_71126380.0_71126399.0_-	24.9886	15.702	14.6447	22.9136
WDR19	chr4_39215979.0_39215998.0_-	24.1557	30.5777	12.6921	22.9136
SH2D4B	chr10_80571548.0_80571567.0_+	35.817	20.6606	4.88157	9.82011
TUBB4A	chr19_6496176.0_6496195.0_-	29.1534	5.78496	9.76313	5.45562
UBFD1	chr16_23570507.0_23570526.0_-	21.6568	29.7512	15.621	9.82011
TPPP	chr5_677876.0_677895.0_-	18.325	28.9248	37.0999	19.6402
RAD54L	chr1_46261260.0_46261279.0_+	16.6591	9.91708	3.90525	7.63787
JUND	chr19_18280879.0_18280898.0_-	16.6591	27.272	4.88157	31.6426
STK24	chr13_98466428.0_98466447.0_+	49.1443	20.6606	32.2183	62.194
SLC12A4	chr16_67951929.0_67951948.0_+	23.3227	0	10.7394	13.0935
F2RL3	chr19_16889853.0_16889872.0_-	9.99545	41.3212	20.5026	19.6402
RIN2	chr20_19975238.0_19975257.0_-	15.8261	16.5285	26.3605	33.8248
CLDN34	chrX_9967412.0_9967431.0_-	23.3227	14.0492	38.0762	12.0024
BCL7A	chr12_122030730.0_122030749.0_+	2.49886	8.26423	15.621	8.72899
PCDHB9	chr5_141187990.0_141188009.0_+	14.9932	14.0492	33.1946	12.0024
TUBA3C	chr13_19177246.0_19177265.0_-	15.8261	29.7512	25.3841	14.1846
CARD18	chr11_105139029.0_105139048.0_-	28.3204	8.26423	22.4552	32.7337
PFKP	chr10_3103804.0_3103823.0_+	41.6477	13.2228	24.4078	10.9112
SEC11C	chr18_59149552.0_59149571.0_+	15.8261	4.95854	4.88157	7.63787
MROH1	chr8_144247585.0_144247604.0_-	18.325	12.3964	31.242	46.9183
CSTA	chr3_122325322.0_122325341.0_+	35.817	11.5699	38.0762	4.36449
TMOD4	chr1_151173497.0_151173516.0_-	14.9932	3.30569	3.90525	12.0024
PRKAG1	chr12_49003809.0_49003828.0_+	10.8284	15.702	11.7158	5.45562
TNNI3	chr19_55151861.0_55151880.0_-	6.66363	12.3964	4.88157	13.0935
BHLHE40	chr3_4983235.0_4983254.0_+	12.4943	14.0492	41.0051	7.63787
LTB4R2	chr14_24310710.0_24310729.0_+	32.4852	34.7098	26.3605	20.7313
LMO7DN	chr13_75871131.0_75871150.0_+	23.3227	29.7512	0	6.54674
CCDC105	chr19_15011374.0_15011393.0_+	24.9886	14.0492	7.8105	13.0935
PPP5C	chr19_46387166.0_46387185.0_+	14.9932	48.759	20.5026	17.458
TMEM179	chr14_104604438.0_104604457.0_-	12.4943	4.13212	7.8105	14.1846
REV3L	chr6_111375709.0_111375728.0_-	5.83068	9.91708	11.7158	7.63787
HIBADH	chr7_27531193.0_27531212.0_-	20.8239	19.8342	34.171	26.187
ZNF217	chr20_53581745.0_53581764.0_-	54.142	21.487	33.1946	44.7361
WDR87	chr19_37893836.0_37893855.0_+	27.4875	0	1.95263	37.0982
FSD1	chr19_4322982.0_4323001.0_+	29.1534	23.9663	9.76313	27.2781
DOK5	chr20_54591642.0_54591661.0_+	22.4898	14.8756	23.4315	24.0047
DPP9	chr19_4704028.0_4704047.0_+	16.6591	18.1813	2.92894	14.1846
FEZF2	chr3_62372615.0_62372634.0_+	17.492	0	19.5263	21.8225
BRMS1	chr11_66341305.0_66341324.0_-	50.8102	15.702	20.5026	8.72899
SPATA7	chr14_88426490.0_88426509.0_-	4.16477	4.95854	23.4315	21.8225
AK4	chr1_65148446.0_65148465.0_-	14.9932	18.1813	27.3368	13.0935
GNGT2	chr17_49206845.0_49206864.0_-	0	4.13212	10.7394	0
RNF38	chr9_36357888.0_36357907.0_-	27.4875	12.3964	56.6262	17.458
COL14A1	chr8_120216397.0_120216416.0_+	0.832954	10.7435	7.8105	15.2757
RSPH6A	chr19_45804911.0_45804930.0_+	16.6591	34.7098	2.92894	21.8225
TPRX1	chr19_47802206.0_47802225.0_+	18.325	19.0077	20.5026	0
PRKCA	chr17_66689013.0_66689032.0_+	0.832954	28.9248	11.7158	14.1846
ZBTB7C	chr18_48029288.0_48029307.0_-	14.1602	49.5854	6.83419	13.0935
DUSP23	chr1_159782249.0_159782268.0_-	0	21.487	8.78682	16.3669
C10orf107	chr10_61760156.0_61760175.0_-	9.16249	7.43781	18.5499	19.6402
ATRAID	chr2_27213175.0_27213194.0_+	16.6591	10.7435	13.6684	34.916
SDHAF2	chr11_61445986.0_61446005.0_-	7.49659	12.3964	15.621	10.9112
FXR1	chr3_180951447.0_180951466.0_+	7.49659	1.65285	11.7158	8.72899
TNFRSF13C	chr22_41926650.0_41926669.0_-	13.3273	8.26423	18.5499	20.7313
ALS2CR12	chr2_201309207.0_201309226.0_-	21.6568	6.61139	6.83419	5.45562
AAVS1	chr19_55188708.0_55188727.0_+	33.3182	14.0492	18.5499	19.6402
FIZ1	chr19_55592566.0_55592585.0_+	32.4852	4.13212	9.76313	10.9112
TMEM222	chr1_27334260.0_27334279.0_-	21.6568	0	14.6447	7.63787
GET4	chr7_890928.0_890947.0_+	14.1602	5.78496	15.621	13.0935
GPR37L1	chr1_202128021.0_202128040.0_+	9.16249	5.78496	19.5263	22.9136
C3orf30	chr3_119146771.0_119146790.0_+	31.6523	25.6191	15.621	26.187
CYP4Z1	chr1_47099178.0_47099197.0_-	5.83068	25.6191	5.85788	8.72899
TRIM10	chr6_GL000255v2_alt_1413706.0_1413725.0_-	14.1602	15.702	48.8157	15.2757
UPK3A	chr22_45289075.0_45289094.0_-	13.3273	5.78496	22.4552	0
SERPINA6	chr14_KI270847v1_alt_1424320.0_1424339.0_-	2.49886	3.30569	11.7158	12.0024
NPY4R	chr10_46461909.0_46461928.0_-	26.6545	16.5285	26.3605	22.9136
SCN4A	chr17_63941799.0_63941818.0_+	24.1557	8.26423	9.76313	3.27337
MAP1B	chr5_72197975.0_72197994.0_+	2.49886	5.78496	36.1236	28.3692
C10orf120	chr10_122699642.0_122699661.0_-	19.1579	0.826423	1.95263	21.8225
ZNF69	chr19_11903693.0_11903712.0_-	0	33.8834	30.2657	3.27337
VDR	chr12_47879031.0_47879050.0_+	7.49659	14.0492	35.1473	27.2781
F2RL3	chr19_16889926.0_16889945.0_-	10.8284	2.47927	2.92894	10.9112
SLCO4C1	chr5_102295905.0_102295924.0_+	19.9909	16.5285	18.5499	63.2852
BNIP1	chr5_173163865.0_173163884.0_-	19.1579	26.4455	29.2894	6.54674
TCF25	chr16_89893771.0_89893790.0_+	2.49886	11.5699	10.7394	17.458
NLGN3	chrX_71153502.0_71153521.0_+	14.1602	12.3964	41.0051	18.5491
TIMM10	chr11_57528812.0_57528831.0_+	5.83068	9.09066	5.85788	0
GPR84	chr12_54363030.0_54363049.0_-	25.8216	42.1476	11.7158	10.9112
SYP	chrX_49193416.0_49193435.0_+	9.16249	11.5699	3.90525	41.4627
CAMK2A	chr5_150252010.0_150252029.0_-	16.6591	21.487	40.0288	21.8225
KIF16B	chr20_16506077.0_16506096.0_-	25.8216	8.26423	0.976313	5.45562
DUX4	chr4_190174036.0_190174055.0_+	11.6614	27.272	30.2657	28.3692
HIVEP2	chr6_142774282.0_142774301.0_+	15.8261	14.0492	28.3131	21.8225
B3GAT3	chr11_62620490.0_62620509.0_+	5.83068	17.3549	7.8105	19.6402
PODNL1	chr19_13936397.0_13936416.0_+	15.8261	17.3549	1.95263	16.3669
2026-03-01	chr1_220791590.0_220791609.0_+	28.3204	4.13212	10.7394	19.6402
ZNF396	chr18_35374075.0_35374094.0_+	8.32954	12.3964	22.4552	22.9136
BTBD9	chr6_38580387.0_38580406.0_-	6.66363	14.0492	29.2894	16.3669
FAM206A	chr9_108935665.0_108935684.0_-	10.8284	11.5699	13.6684	21.8225
TTC38	chr22_46288438.0_46288457.0_-	19.1579	2.47927	23.4315	24.0047
FNDC7	chr1_108725773.0_108725792.0_+	0.832954	13.2228	20.5026	7.63787
MOB3C	chr1_46612957.0_46612976.0_+	16.6591	4.95854	25.3841	49.1006
OR8D4	chr11_123906907.0_123906926.0_-	24.9886	15.702	12.6921	0
SPTAN1	chr9_128607615.0_128607634.0_+	0	10.7435	0	0
BHLHE40	chr3_4981482.0_4981501.0_+	12.4943	26.4455	11.7158	3.27337
EXOSC4	chr8_144080121.0_144080140.0_-	16.6591	4.13212	16.5973	20.7313
GCOM1	chr15_57633687.0_57633706.0_+	9.99545	13.2228	9.76313	18.5491
CCR5	chr3_46375642.0_46375661.0_+	4.16477	29.7512	13.6684	20.7313
SNX16	chr8_81839864.0_81839883.0_-	22.4898	8.26423	6.83419	0
LHFPL2	chr5_78509932.0_78509951.0_-	25.8216	3.30569	25.3841	20.7313
FAM118B	chr11_126256610.0_126256629.0_-	18.325	29.7512	50.7683	21.8225
EDRF1	chr10_125733668.0_125733687.0_-	33.3182	15.702	6.83419	29.4603
ZNF485	chr10_43616382.0_43616401.0_+	16.6591	20.6606	54.6735	25.0958
ABCD3	chr1_94473827.0_94473846.0_-	0	18.1813	1.95263	6.54674
DDR1	chr6_GL000254v2_alt_2235603.0_2235622.0_+	7.49659	8.26423	12.6921	1.09112
RRAS2	chr11_14294787.0_14294806.0_-	5.83068	14.8756	11.7158	7.63787
ASNS	chr7_97864322.0_97864341.0_+	11.6614	20.6606	14.6447	8.72899
MS4A6E	chr11_60337837.0_60337856.0_-	30.8193	36.3626	7.8105	14.1846
RAB17	chr2_237586084.0_237586103.0_+	35.817	24.7927	22.4552	4.36449
HSPB8	chr12_119179651.0_119179670.0_+	4.16477	14.8756	17.5736	0
PARG	chr10_49841973.0_49841992.0_+	9.16249	9.09066	3.90525	4.36449
SLC51B	chr15_65051522.0_65051541.0_-	79.1306	4.95854	4.88157	0
ATRIP	chr3_48460316.0_48460335.0_-	11.6614	7.43781	7.8105	18.5491
ROBO1	chr3_78633951.0_78633970.0_-	26.6545	15.702	27.3368	13.0935
RIPPLY1	chrX_106901460.0_106901479.0_+	8.32954	0	6.83419	5.45562
TEAD4	chr12_3017448.0_3017467.0_+	6.66363	15.702	10.7394	19.6402
NTSR1	chr20_62760023.0_62760042.0_-	20.8239	0.826423	10.7394	13.0935
SYCN	chr19_39204117.0_39204136.0_+	14.1602	8.26423	22.4552	4.36449
WNT9A	chr1_227925302.0_227925321.0_+	2.49886	26.4455	8.78682	0
PLA2G5	chr1_20086114.0_20086133.0_+	0.832954	10.7435	7.8105	0
WDR20	chr14_102140168.0_102140187.0_-	19.1579	47.9326	0	20.7313
UXS1	chr2_106129723.0_106129742.0_+	10.8284	0	23.4315	12.0024
TLL2	chr10_96413269.0_96413288.0_+	22.4898	17.3549	24.4078	8.72899
LHX6	chr9_122214362.0_122214381.0_-	13.3273	10.7435	5.85788	16.3669
LOC100129940	chr12_65881899.0_65881918.0_-	18.325	17.3549	8.78682	5.45562
CHMP2A	chr19_58554167.0_58554186.0_-	13.3273	23.1399	10.7394	6.54674
MS4A14	chr11_60402948.0_60402967.0_-	19.1579	8.26423	16.5973	10.9112
ASB4	chr7_95496020.0_95496039.0_-	34.1511	5.78496	10.7394	10.9112
GRIN2C	chr17_74850278.0_74850297.0_+	5.83068	9.09066	22.4552	15.2757
IGLL5	chr22_22893812.0_22893831.0_-	60.8056	14.8756	46.863	9.82011
ALKBH8	chr11_107553924.0_107553943.0_+	39.1488	16.5285	10.7394	2.18225
PITX2	chr4_110618563.0_110618582.0_-	19.9909	20.6606	2.92894	2.18225
F8A2	chrX_155458100.0_155458119.0_+	10.8284	20.6606	10.7394	12.0024
SLC2A4RG	chr20_63742198.0_63742217.0_+	32.4852	8.26423	17.5736	18.5491
RAF1	chr3_12591768.0_12591787.0_-	8.32954	4.13212	7.8105	10.9112
LCE6A	chr1_152843607.0_152843626.0_-	24.9886	23.1399	7.8105	13.0935
PFN2	chr3_149968404.0_149968423.0_-	24.1557	26.4455	24.4078	13.0935
CDH24	chr14_23053671.0_23053690.0_-	49.1443	95.8651	40.0288	20.7313
DPT	chr1_168729062.0_168729081.0_-	9.99545	17.3549	13.6684	42.5538
SLC7A2	chr8_17554587.0_17554606.0_-	18.325	0	20.5026	3.27337
MED27	chr9_131860616.0_131860635.0_+	4.99772	10.7435	7.8105	4.36449
ADGRL1	chr19_14162768.0_14162787.0_+	15.8261	10.7435	8.78682	28.3692
SLC13A3	chr20_46613605.0_46613624.0_+	16.6591	14.0492	6.83419	1.09112
SUPT20H	chr13_37045263.0_37045282.0_-	22.4898	14.0492	0	0
ZNF607	chr19_37707940.0_37707959.0_-	18.325	9.91708	36.1236	42.5538
PTPN9	chr15_75524228.0_75524247.0_+	0	0.826423	0	0
NRAS	chr1_114709678.0_114709697.0_-	29.9863	10.7435	8.78682	5.45562
B2M	chr15_44711565.0_44711584.0_-	8.32954	7.43781	6.83419	16.3669
ANXA6	chr5_151122169.0_151122188.0_+	7.49659	11.5699	14.6447	9.82011
PCDHGB4	chr5_141388607.0_141388626.0_+	15.8261	23.1399	21.4789	0
EXD3	chr9_137395319.0_137395338.0_+	8.32954	4.95854	10.7394	15.2757
WFIKKN2	chr17_50840191.0_50840210.0_-	24.1557	25.6191	59.5551	50.1917
AAVS1	chr19_55146820.0_55146839.0_+	34.1511	28.0984	32.2183	9.82011
POLK	chr5_75581300.0_75581319.0_-	20.8239	26.4455	16.5973	24.0047
RBPJL	chr20_45311865.0_45311884.0_-	30.8193	23.9663	26.3605	24.0047
FAM102A	chr9_127950411.0_127950430.0_+	648.871	17.3549	34.171	17.458
POU4F2	chr4_146639912.0_146639931.0_-	14.1602	11.5699	0	15.2757
GOLGA8K	chr15_KI270905v1_alt_2894782.0_2894801.0_+	9.16249	32.2305	26.3605	8.72899
SMARCD2	chr17_63834737.0_63834756.0_+	15.8261	19.0077	0	3.27337
CEBPZ	chr2_37227606.0_37227625.0_+	25.8216	6.61139	19.5263	7.63787
CNTNAP4	chr16_76494918.0_76494937.0_-	9.99545	15.702	9.76313	5.45562
BAG1	chr9_33262764.0_33262783.0_-	24.1557	3.30569	6.83419	18.5491
INTS10	chr8_19851647.0_19851666.0_+	35.817	9.91708	14.6447	20.7313
DAW1	chr2_227906282.0_227906301.0_-	16.6591	19.0077	28.3131	13.0935
SPINK7	chr5_148312501.0_148312520.0_+	15.8261	15.702	19.5263	24.0047
SEC61G	chr7_54757539.0_54757558.0_+	14.9932	0	4.88157	22.9136
EEPD1	chr7_36155143.0_36155162.0_+	24.9886	18.1813	10.7394	21.8225
SAGE1	chrX_135909651.0_135909670.0_+	24.1557	21.487	14.6447	16.3669
PATE3	chr11_125788192.0_125788211.0_-	19.1579	12.3964	13.6684	15.2757
UPB1	chr22_24510792.0_24510811.0_+	4.16477	7.43781	4.88157	3.27337
HCCS	chrX_11117376.0_11117395.0_-	4.99772	0	6.83419	0
DNAH2	chr17_7786139.0_7786158.0_+	23.3227	18.1813	7.8105	10.9112
DPY19L1	chr7_34939284.0_34939303.0_-	18.325	4.13212	5.85788	9.82011
MAGEA3	chrX_152701346.0_152701365.0_-	14.9932	19.8342	14.6447	12.0024
ANO1	chr11_70111752.0_70111771.0_-	13.3273	25.6191	2.92894	14.1846
GUCA1B	chr6_42194638.0_42194657.0_+	39.9818	37.1891	25.3841	18.5491
C12orf77	chr12_24995999.0_24996018.0_-	31.6523	4.95854	29.2894	12.0024
RASSF6	chr4_73587922.0_73587941.0_-	14.9932	18.1813	13.6684	16.3669
TMEM136	chr11_120327521.0_120327540.0_+	0.832954	18.1813	9.76313	30.5515
SUPT20HL1	chrX_24363457.0_24363476.0_-	0	9.91708	2.92894	25.0958
CHCHD6	chr3_126733066.0_126733085.0_+	24.1557	11.5699	6.83419	8.72899
PDZD7	chr10_101029982.0_101030001.0_+	18.325	24.7927	44.9104	16.3669
CREB5	chr7_28804241.0_28804260.0_+	11.6614	42.974	21.4789	14.1846
PLAC9	chr10_80142125.0_80142144.0_+	50.8102	0	19.5263	29.4603
MRPL36	chr5_1798881.0_1798900.0_+	2.49886	6.61139	11.7158	17.458
SELL	chr1_169708437.0_169708456.0_-	12.4943	33.0569	19.5263	24.0047
DLG1	chr3_197140139.0_197140158.0_+	24.9886	5.78496	5.85788	9.82011
UROS	chr10_125815078.0_125815097.0_-	20.8239	13.2228	42.9578	30.5515
AAVS1	chr19_55178824.0_55178843.0_+	30.8193	14.0492	34.171	20.7313
HOXC12	chr12_53955063.0_53955082.0_-	25.8216	12.3964	4.88157	9.82011
DYNLT1	chr6_158637840.0_158637859.0_-	26.6545	41.3212	14.6447	10.9112
HRC	chr19_49155143.0_49155162.0_-	24.9886	6.61139	15.621	3.27337
KLHL35	chr11_75423721.0_75423740.0_-	9.16249	3.30569	23.4315	17.458
DHRS3	chr1_12578848.0_12578867.0_+	9.16249	19.0077	21.4789	13.0935
CP	chr3_149209304.0_149209323.0_-	13.3273	4.95854	2.92894	9.82011
PYCARD	chr16_31201817.0_31201836.0_-	3.33182	9.91708	13.6684	14.1846
SPATA24	chr5_139401956.0_139401975.0_+	14.9932	4.13212	0	7.63787
MYDGF	chr19_4660727.0_4660746.0_+	33.3182	19.8342	37.0999	32.7337
AMFR	chr16_56403006.0_56403025.0_-	29.9863	14.8756	1.95263	16.3669
TMEM9B	chr11_8956261.0_8956280.0_-	4.99772	6.61139	11.7158	28.3692
CPNE5	chr6_36746480.0_36746499.0_+	12.4943	27.272	3.90525	16.3669
GMEB1	chr1_28697038.0_28697057.0_+	0	52.8911	11.7158	15.2757
YBX3	chr12_10722940.0_10722959.0_-	6.66363	14.8756	32.2183	10.9112
NME6	chr3_48295140.0_48295159.0_-	13.3273	41.3212	29.2894	39.2805
AAVS1	chr19_55242239.0_55242258.0_-	10.8284	4.13212	9.76313	24.0047
WDSUB1	chr2_159282845.0_159282864.0_-	12.4943	9.09066	13.6684	7.63787
EPC2	chr2_148771292.0_148771311.0_+	19.1579	0	5.85788	20.7313
PCID2	chr13_113208597.0_113208616.0_-	14.1602	10.7435	20.5026	30.5515
GNAI2	chr3_50253096.0_50253115.0_-	12.4943	0	11.7158	10.9112
ASIC1	chr12_50058872.0_50058891.0_-	14.9932	32.2305	19.5263	32.7337
ZNF627	chr19_11617056.0_11617075.0_+	4.99772	8.26423	3.90525	1.09112
MVB12A	chr19_17420555.0_17420574.0_+	40.8147	23.1399	15.621	10.9112
ADAM20	chr14_70523427.0_70523446.0_-	5.83068	23.1399	16.5973	28.3692
TMEM185B	chr2_120222565.0_120222584.0_-	10.8284	4.95854	14.6447	9.82011
FBXO18	chr10_5917442.0_5917461.0_-	10.8284	28.9248	0	3.27337
MRPL52	chr14_22834174.0_22834193.0_+	16.6591	3.30569	8.78682	36.0071
DEAF1	chr11_681062.0_681081.0_+	44.1466	16.5285	15.621	39.2805
MYLK2	chr20_31826833.0_31826852.0_+	18.325	38.0155	15.621	32.7337
MBP	chr18_76988878.0_76988897.0_-	7.49659	29.7512	27.3368	7.63787
PBX1	chr1_164563271.0_164563290.0_-	1.66591	1.65285	24.4078	6.54674
ABCB9	chr12_122944392.0_122944411.0_-	3.33182	9.91708	39.0525	15.2757
DHODH	chr16_72014596.0_72014615.0_+	10.8284	5.78496	9.76313	14.1846
MUS81	chr11_65861380.0_65861399.0_+	10.8284	0	9.76313	8.72899
ADAMTS4	chr1_161196265.0_161196284.0_+	7.49659	11.5699	23.4315	10.9112
IGF2BP2	chr3_185657274.0_185657293.0_+	13.3273	60.3289	16.5973	36.0071
SLC13A1	chr7_123169164.0_123169183.0_-	17.492	40.4947	18.5499	7.63787
MIR205HG	chr1_209430455.0_209430474.0_+	0.832954	34.7098	3.90525	15.2757
SPECC1	chr17_20227576.0_20227595.0_-	4.16477	4.95854	24.4078	10.9112
ADAM2	chr8_KI270822v1_alt_537620.0_537639.0_-	7.49659	2.47927	5.85788	16.3669
TICAM1	chr19_4818056.0_4818075.0_+	12.4943	56.1968	10.7394	36.0071
CLDN1	chr3_190322144.0_190322163.0_+	24.9886	7.43781	10.7394	27.2781
STMN4	chr8_27241162.0_27241181.0_+	10.8284	2.47927	0	29.4603
CACUL1	chr10_118707560.0_118707579.0_+	2.49886	1.65285	6.83419	8.72899
CATSPER4	chr1_26199887.0_26199906.0_+	7.49659	10.7435	0	17.458
POLR3GL	chr1_145975324.0_145975343.0_+	6.66363	32.2305	30.2657	3.27337
C1orf95	chr1_226549083.0_226549102.0_-	15.8261	36.3626	14.6447	14.1846
RAB8B	chr15_63256517.0_63256536.0_+	26.6545	23.9663	31.242	18.5491
UGT2B28	chr4_69286845.0_69286864.0_-	8.32954	7.43781	8.78682	26.187
HBZ	chr16_152951.0_152970.0_+	7.49659	22.3134	16.5973	10.9112
AMN1	chr12_31697881.0_31697900.0_-	12.4943	10.7435	22.4552	14.1846
SLC6A11	chr3_10819466.0_10819485.0_+	27.4875	14.8756	31.242	18.5491
POC5	chr5_75702780.0_75702799.0_+	29.9863	7.43781	7.8105	6.54674
FOXO1	chr13_40666103.0_40666122.0_-	23.3227	47.9326	11.7158	16.3669
SCLT1	chr4_128946141.0_128946160.0_-	13.3273	2.47927	24.4078	12.0024
POU3F1	chr1_38046259.0_38046278.0_+	6.66363	18.1813	7.8105	15.2757
ZNF146	chr19_36236957.0_36236976.0_+	5.83068	1.65285	5.85788	2.18225
RCAN2	chr6_46246757.0_46246776.0_+	6.66363	16.5285	17.5736	20.7313
SAMD15	chr14_77377814.0_77377833.0_+	14.1602	4.13212	33.1946	24.0047
OPN4	chr10_86659371.0_86659390.0_-	12.4943	0	7.8105	7.63787
C1orf112	chr1_169802651.0_169802670.0_+	14.1602	14.0492	17.5736	24.0047
PCDH1	chr5_141863945.0_141863964.0_+	20.8239	15.702	22.4552	19.6402
SCYL3	chr1_169878704.0_169878723.0_+	21.6568	29.7512	2.92894	43.6449
RSPH1	chr21_42493070.0_42493089.0_-	9.16249	13.2228	0	10.9112
URI1	chr19_29971206.0_29971225.0_+	17.492	25.6191	41.0051	52.3739
TLL1	chr4_165992818.0_165992837.0_+	0.832954	4.13212	12.6921	2.18225
ARRB2	chr17_4718646.0_4718665.0_+	26.6545	19.0077	28.3131	32.7337
CHRFAM7A	chr15_30373110.0_30373129.0_-	13.3273	11.5699	27.3368	1.09112
CPSF3	chr2_9441942.0_9441961.0_+	3.33182	22.3134	16.5973	3.27337
IMPAD1	chr8_56980178.0_56980197.0_-	0	4.13212	17.5736	4.36449
AAVS1	chr19_55112846.0_55112865.0_+	40.8147	28.0984	31.242	15.2757
LENG9	chr19_54462768.0_54462787.0_-	12.4943	40.4947	13.6684	28.3692
ELK3	chr12_96247005.0_96247024.0_+	19.9909	2.47927	9.76313	29.4603
MYOG	chr1_203083956.0_203083975.0_-	9.99545	17.3549	4.88157	0
CYP24A1	chr20_54157433.0_54157452.0_-	23.3227	19.0077	20.5026	42.5538
RAB1B	chr11_66275927.0_66275946.0_-	4.99772	10.7435	36.1236	33.8248
AKR1C4	chr10_5206318.0_5206337.0_+	13.3273	4.95854	1.95263	9.82011
C1orf127	chr1_10964146.0_10964165.0_-	27.4875	33.0569	53.6972	9.82011
ZNF705B	chr8_7952305.0_7952324.0_+	11.6614	0	0	13.0935
COG8	chr16_69335237.0_69335256.0_+	19.9909	35.5362	9.76313	9.82011
DHRS4L1	chr14_24037911.0_24037930.0_+	14.1602	11.5699	53.6972	17.458
CLASP2	chr3_33632355.0_33632374.0_-	14.1602	19.8342	9.76313	0
PLA2G16	chr11_63598089.0_63598108.0_-	41.6477	19.8342	36.1236	17.458
TMPRSS4	chr11_118113279.0_118113298.0_-	6.66363	15.702	0.976313	22.9136
RPS11	chr19_49497554.0_49497573.0_-	9.99545	14.0492	7.8105	18.5491
DNAJC22	chr12_49349322.0_49349341.0_+	76.6318	67.7667	28.3131	48.0094
LRRCC1	chr8_85115131.0_85115150.0_-	4.16477	0	10.7394	5.45562
AP3S2	chr15_89893868.0_89893887.0_+	4.16477	28.0984	18.5499	30.5515
CLRN3	chr10_127883789.0_127883808.0_+	13.3273	26.4455	34.171	22.9136
NSD1	chr5_177209955.0_177209974.0_+	0	9.91708	19.5263	14.1846
DIO3	chr14_101561827.0_101561846.0_-	7.49659	15.702	5.85788	24.0047
ERICH6	chr3_150680797.0_150680816.0_-	16.6591	28.0984	37.0999	24.0047
CYP2A13	chr19_41093723.0_41093742.0_-	14.9932	18.1813	8.78682	1.09112
LSMEM2	chr3_50286741.0_50286760.0_-	30.8193	23.9663	15.621	15.2757
EGLN1	chr1_231374073.0_231374092.0_-	16.6591	4.95854	16.5973	13.0935
GUCY1A2	chr11_106810320.0_106810339.0_+	14.1602	9.09066	2.92894	1.09112
PTPN21	chr14_88479515.0_88479534.0_-	6.66363	25.6191	30.2657	25.0958
ATP8A2	chr13_25579899.0_25579918.0_+	8.32954	28.9248	4.88157	12.0024
FHAD1	chr1_15272389.0_15272408.0_+	7.49659	20.6606	32.2183	18.5491
AAVS1	chr19_55224357.0_55224376.0_+	29.9863	12.3964	25.3841	18.5491
ISOC2	chr19_55455795.0_55455814.0_-	27.4875	9.09066	27.3368	25.0958
EBLN2	chr3_73062474.0_73062493.0_+	19.1579	4.13212	3.90525	5.45562
PCDHGA4	chr5_141355458.0_141355477.0_+	9.99545	14.0492	16.5973	8.72899
ZC3H12B	chrX_65489053.0_65489072.0_-	4.16477	22.3134	7.8105	33.8248
VPS26A	chr10_69158129.0_69158148.0_-	19.9909	12.3964	10.7394	21.8225
PDE6G	chr17_81653286.0_81653305.0_-	11.6614	9.91708	18.5499	25.0958
CROCC	chr1_16956027.0_16956046.0_+	18.325	0	13.6684	9.82011
MYL2	chr12_110915707.0_110915726.0_+	24.9886	12.3964	13.6684	49.1006
OR6N1	chr1_158766118.0_158766137.0_+	11.6614	35.5362	10.7394	1.09112
TMEM229B	chr14_67473765.0_67473784.0_-	49.1443	6.61139	13.6684	26.187
TNF	chr6_GL000254v2_alt_2918703.0_2918722.0_-	1.66591	16.5285	17.5736	26.187
APOL1	chr22_36265574.0_36265593.0_+	10.8284	18.1813	0	0
H1FX	chr3_129315538.0_129315557.0_-	26.6545	5.78496	21.4789	21.8225
TNNI3	chr19_55154155.0_55154174.0_+	35.817	15.702	34.171	2.18225
MYCT1	chr6_152721771.0_152721790.0_-	15.8261	27.272	60.5314	7.63787
SOD1	chr21_31663857.0_31663876.0_-	8.32954	11.5699	13.6684	10.9112
STAMBPL1	chr10_88905556.0_88905575.0_-	4.16477	19.0077	2.92894	0
IBA57	chr1_228174769.0_228174788.0_+	14.1602	7.43781	15.621	10.9112
CSNK1G1	chr15_64214044.0_64214063.0_-	4.99772	23.1399	25.3841	7.63787
ZNF99	chr19_22758787.0_22758806.0_-	36.65	32.2305	29.2894	22.9136
TBC1D3H	chr17_36453222.0_36453241.0_-	10.8284	14.8756	11.7158	24.0047
OR2M4	chr1_248239332.0_248239351.0_-	31.6523	30.5777	2.92894	49.1006
SPRR1A	chr1_152985270.0_152985289.0_-	32.4852	30.5777	5.85788	6.54674
LCE1E	chr1_152787341.0_152787360.0_-	8.32954	11.5699	23.4315	19.6402
HCRTR2	chr6_55277463.0_55277482.0_+	15.8261	41.3212	38.0762	29.4603
DNAH12	chr3_57507640.0_57507659.0_+	17.492	30.5777	0	8.72899
SKAP2	chr7_26844019.0_26844038.0_+	4.99772	9.09066	9.76313	6.54674
CDH2	chr18_27985102.0_27985121.0_+	0	11.5699	25.3841	6.54674
SSX1	chrX_48257749.0_48257768.0_-	4.16477	12.3964	36.1236	53.4651
COG1	chr17_73199933.0_73199952.0_-	6.66363	7.43781	23.4315	29.4603
ZNF98	chr19_22403377.0_22403396.0_+	34.9841	15.702	56.6262	0
FOXJ3	chr1_42265121.0_42265140.0_-	17.492	12.3964	15.621	0
SMPD4	chr2_130167523.0_130167542.0_+	6.66363	11.5699	2.92894	8.72899
S100A7	chr1_153457928.0_153457947.0_+	36.65	12.3964	6.83419	13.0935
FYN	chr6_111696381.0_111696400.0_-	31.6523	15.702	15.621	37.0982
GNB1L	chr22_19812388.0_19812407.0_-	19.1579	23.9663	18.5499	5.45562
UGT8	chr4_114623083.0_114623102.0_+	14.9932	7.43781	12.6921	40.3716
RGS18	chr1_192181437.0_192181456.0_+	33.3182	41.3212	7.8105	19.6402
UTS2B	chr3_191282129.0_191282148.0_+	12.4943	17.3549	22.4552	33.8248
CHAC2	chr2_53767933.0_53767952.0_-	3.33182	19.8342	8.78682	7.63787
RIF1	chr2_151420272.0_151420291.0_+	9.99545	14.8756	23.4315	21.8225
AAVS1	chr19_55114007.0_55114026.0_-	4.99772	9.09066	15.621	12.0024
AQP6	chr12_49973423.0_49973442.0_-	14.1602	0	1.95263	17.458
ACBD6	chr1_180492280.0_180492299.0_-	15.8261	9.91708	0	14.1846
DCTN2	chr12_57546029.0_57546048.0_-	8.32954	12.3964	7.8105	6.54674
FIGNL2	chr12_51821329.0_51821348.0_+	18.325	14.0492	17.5736	30.5515
FLOT1	chr6_GL000256v2_alt_2042015.0_2042034.0_-	24.1557	1.65285	12.6921	14.1846
TUFM	chr16_28845390.0_28845409.0_-	19.1579	33.8834	3.90525	14.1846
BNIP1	chr5_173158740.0_173158759.0_+	29.1534	4.95854	30.2657	29.4603
PCGF2	chr17_38738817.0_38738836.0_+	9.16249	30.5777	34.171	51.2828
CBFA2T2	chr20_33624867.0_33624886.0_+	19.1579	7.43781	23.4315	13.0935
DEFB121	chr20_31404989.0_31405008.0_-	37.4829	10.7435	14.6447	18.5491
TUBA1C	chr12_49273014.0_49273033.0_+	15.8261	26.4455	27.3368	12.0024
SCP2	chr1_52948031.0_52948050.0_+	24.1557	3.30569	9.76313	18.5491
S100A2	chr1_153563736.0_153563755.0_-	18.325	58.6761	29.2894	66.5585
NCAPD3	chr11_134204083.0_134204102.0_+	19.9909	24.7927	16.5973	20.7313
SLC43A1	chr11_57491285.0_57491304.0_+	26.6545	0	2.92894	7.63787
BPGM	chr7_134661908.0_134661927.0_+	14.1602	16.5285	55.6498	24.0047
ADCK2	chr7_140674176.0_140674195.0_+	28.3204	9.09066	17.5736	10.9112
OR51A7	chr11_4908096.0_4908115.0_-	13.3273	2.47927	0.976313	9.82011
RPL18A	chr19_17861293.0_17861312.0_+	5.83068	22.3134	8.78682	27.2781
AQP4	chr18_26862353.0_26862372.0_-	25.8216	19.0077	4.88157	18.5491
VSNL1	chr2_17592142.0_17592161.0_+	10.8284	10.7435	11.7158	45.8272
DRD2	chr11_113424536.0_113424555.0_+	6.66363	0	15.621	17.458
OR5T3	chr11_JH159136v1_alt_63153.0_63172.0_-	3.33182	0	2.92894	6.54674
CCR5	chr3_46373258.0_46373277.0_+	27.4875	25.6191	13.6684	29.4603
IGSF1	chrX_131282469.0_131282488.0_+	7.49659	8.26423	21.4789	0
TRMT11	chr6_125993801.0_125993820.0_+	9.99545	6.61139	0	0
NDUFA9	chr12_4657783.0_4657802.0_+	11.6614	13.2228	18.5499	3.27337
KCNJ1	chr11_128839622.0_128839641.0_+	7.49659	7.43781	6.83419	3.27337
XKR8	chr1_27960169.0_27960188.0_-	6.66363	4.95854	31.242	15.2757
HES4	chr1_999389.0_999408.0_-	1.66591	19.8342	16.5973	27.2781
GDI2	chr10_5794989.0_5795008.0_-	20.8239	4.95854	4.88157	38.1893
DEFB129	chr20_229622.0_229641.0_-	5.83068	34.7098	26.3605	18.5491
AAVS1	chr19_55191976.0_55191995.0_-	6.66363	14.8756	19.5263	7.63787
EIF4A2	chr3_186785995.0_186786014.0_+	20.8239	0.826423	7.8105	6.54674
LYPLA1	chr8_54101740.0_54101759.0_+	22.4898	5.78496	26.3605	6.54674
TNFAIP6	chr2_151363999.0_151364018.0_-	18.325	14.8756	19.5263	26.187
LRRC59	chr17_50388061.0_50388080.0_-	10.8284	23.1399	7.8105	10.9112
XAGE3	chrX_52867075.0_52867094.0_+	8.32954	14.0492	32.2183	25.0958
MTMR14	chr3_9678012.0_9678031.0_-	8.32954	9.91708	3.90525	28.3692
GTF3A	chr13_27424914.0_27424933.0_+	0	3.30569	6.83419	2.18225
SEMA3D	chr7_85006803.0_85006822.0_-	9.99545	23.9663	18.5499	31.6426
RBM43	chr2_151251549.0_151251568.0_+	18.325	15.702	11.7158	9.82011
ACOT7	chr1_6333522.0_6333541.0_+	0	22.3134	8.78682	4.36449
LMAN1	chr18_59355593.0_59355612.0_-	4.99772	23.9663	12.6921	28.3692
ANKS1A	chr6_35078601.0_35078620.0_+	29.9863	29.7512	30.2657	19.6402
KCTD19	chr16_67303280.0_67303299.0_-	7.49659	11.5699	4.88157	15.2757
PPP1CC	chr12_110724673.0_110724692.0_+	0	6.61139	0.976313	3.27337
CSHL1	chr17_63909776.0_63909795.0_+	20.8239	14.0492	8.78682	51.2828
PLAC8	chr4_83104928.0_83104947.0_-	15.8261	38.8419	7.8105	2.18225
AAVS1	chr19_55248281.0_55248300.0_-	38.3159	48.759	4.88157	20.7313
PLXNA1	chr3_127027957.0_127027976.0_-	14.9932	23.9663	21.4789	12.0024
IL37	chr2_112917227.0_112917246.0_+	9.16249	22.3134	8.78682	15.2757
RBMXL1	chr1_88983306.0_88983325.0_+	44.1466	18.1813	5.85788	20.7313
FAM183A	chr1_43147969.0_43147988.0_+	16.6591	16.5285	14.6447	3.27337
NPFF	chr12_53507422.0_53507441.0_-	3.33182	14.8756	26.3605	2.18225
ARHGAP31	chr3_119414023.0_119414042.0_-	14.1602	38.8419	1.95263	13.0935
APOL4	chr22_36199354.0_36199373.0_-	18.325	2.47927	14.6447	22.9136
TMTC4	chr13_100662949.0_100662968.0_+	21.6568	28.0984	10.7394	41.4627
RASSF4	chr10_44982525.0_44982544.0_+	13.3273	14.8756	5.85788	56.7384
ZMAT4	chr8_40581215.0_40581234.0_+	20.8239	16.5285	24.4078	22.9136
BEND6	chr6_56992407.0_56992426.0_+	7.49659	23.1399	7.8105	9.82011
TSPAN8	chr12_71139795.0_71139814.0_+	7.49659	4.13212	6.83419	6.54674
ZBTB8OS	chr1_32633646.0_32633665.0_-	21.6568	18.1813	5.85788	15.2757
NDUFA5	chr7_123550546.0_123550565.0_-	19.9909	4.95854	6.83419	9.82011
ERCC4	chr16_13926626.0_13926645.0_+	27.4875	5.78496	32.2183	9.82011
CR2	chr1_207472856.0_207472875.0_+	9.99545	31.4041	0	4.36449
AMY1C	chr1_103751951.0_103751970.0_+	13.3273	0	3.90525	10.9112
CHGB	chr20_5923313.0_5923332.0_-	13.3273	22.3134	17.5736	8.72899
ZNF3	chr7_100075530.0_100075549.0_+	39.9818	24.7927	61.5077	16.3669
GSX2	chr4_54100893.0_54100912.0_-	30.8193	16.5285	18.5499	17.458
SERTM1	chr13_36695353.0_36695372.0_+	15.8261	4.13212	46.863	19.6402
AGPAT3	chr21_43968008.0_43968027.0_-	14.9932	14.0492	0	7.63787
MKL1	chr22_40420947.0_40420966.0_+	1.66591	13.2228	17.5736	21.8225
FBXO43	chr8_100142026.0_100142045.0_+	16.6591	16.5285	12.6921	12.0024
PFDN6	chr6_GL000254v2_alt_4726286.0_4726305.0_-	10.8284	6.61139	0	14.1846
API5	chr11_43330037.0_43330056.0_+	12.4943	14.8756	1.95263	1.09112
KLK10	chr19_51017118.0_51017137.0_-	24.1557	34.7098	22.4552	22.9136
MCL1	chr1_150577450.0_150577469.0_-	13.3273	21.487	14.6447	13.0935
ZACN	chr17_76079518.0_76079537.0_-	18.325	2.47927	29.2894	17.458
GNPTAB	chr12_101764511.0_101764530.0_-	10.8284	20.6606	34.171	5.45562
MFSD9	chr2_102731043.0_102731062.0_+	13.3273	0.826423	9.76313	13.0935
PPP1R12A	chr12_79807293.0_79807312.0_-	20.8239	14.8756	6.83419	16.3669
PAQR6	chr1_156245863.0_156245882.0_+	31.6523	32.2305	6.83419	7.63787
UBE2D4	chr7_43943010.0_43943029.0_+	28.3204	9.91708	11.7158	20.7313
FAM90A1	chr12_8224118.0_8224137.0_-	35.817	39.6683	25.3841	21.8225
KIF16B	chr20_16506141.0_16506160.0_-	9.99545	9.09066	15.621	6.54674
LRCH4	chr7_100578465.0_100578484.0_-	9.16249	11.5699	17.5736	43.6449
ZNF263	chr16_3285051.0_3285070.0_+	15.8261	11.5699	13.6684	5.45562
ADHFE1	chr8_66448891.0_66448910.0_-	35.817	26.4455	12.6921	5.45562
RPS6KA5	chr14_90947436.0_90947455.0_-	26.6545	24.7927	35.1473	43.6449
GPR179	chr17_38339490.0_38339509.0_-	11.6614	7.43781	17.5736	15.2757
RALBP1	chr18_9522185.0_9522204.0_+	8.32954	6.61139	29.2894	17.458
SDCBP2	chr20_1312602.0_1312621.0_-	4.16477	24.7927	41.9815	17.458
KRTAP10-4	chr21_44573933.0_44573952.0_-	10.8284	25.6191	27.3368	9.82011
HSPG2	chr1_21831652.0_21831671.0_+	20.8239	11.5699	9.76313	14.1846
SSU72	chr1_1544881.0_1544900.0_+	27.4875	21.487	0	13.0935
PPAT	chr4_56401331.0_56401350.0_-	7.49659	6.61139	29.2894	7.63787
ALDH1B1	chr9_38395929.0_38395948.0_-	9.99545	32.2305	15.621	3.27337
ZNF710	chr15_90067905.0_90067924.0_+	9.16249	2.47927	4.88157	4.36449
ZNF7	chr8_144837457.0_144837476.0_+	14.1602	9.09066	29.2894	24.0047
BACE2	chr21_41257318.0_41257337.0_-	16.6591	4.13212	15.621	15.2757
ZNF547	chr19_57377363.0_57377382.0_+	19.1579	61.1553	21.4789	19.6402
MAMLD1	chrX_150470012.0_150470031.0_+	17.492	31.4041	18.5499	12.0024
PLCB4	chr20_9421326.0_9421345.0_+	8.32954	28.9248	5.85788	8.72899
BTBD17	chr17_74359971.0_74359990.0_+	14.1602	1.65285	4.88157	8.72899
ADAMTS19	chr5_129648931.0_129648950.0_-	3.33182	13.2228	10.7394	13.0935
MAN2B2	chr4_6600694.0_6600713.0_-	11.6614	34.7098	18.5499	34.916
SCARB2	chr4_76195721.0_76195740.0_+	15.8261	12.3964	18.5499	10.9112
OPA3	chr19_45529430.0_45529449.0_+	49.9772	23.1399	13.6684	31.6426
USP9Y	chrY_12786779.0_12786798.0_+	10.8284	8.26423	14.6447	12.0024
CALHM1	chr10_103458383.0_103458402.0_+	4.99772	2.47927	2.92894	0
PLEKHN1	chr1_970697.0_970716.0_-	23.3227	18.1813	8.78682	12.0024
FILIP1	chr6_75314804.0_75314823.0_-	4.16477	9.91708	0	18.5491
CDT1	chr16_88805616.0_88805635.0_+	5.83068	14.0492	0.976313	13.0935
FILIP1	chr6_75314930.0_75314949.0_-	4.99772	2.47927	10.7394	3.27337
HIST1H2AB	chr6_26033408.0_26033427.0_-	15.8261	18.1813	0.976313	22.9136
UNC13B	chr9_35370381.0_35370400.0_-	19.9909	15.702	18.5499	33.8248
P2RX7	chr12_121154930.0_121154949.0_-	8.32954	3.30569	2.92894	14.1846
ZBTB6	chr9_122911394.0_122911413.0_+	19.1579	15.702	5.85788	8.72899
TNFAIP8	chr5_119393151.0_119393170.0_-	13.3273	21.487	32.2183	20.7313
ZNF689	chr16_30609543.0_30609562.0_-	7.49659	11.5699	31.242	8.72899
SHISA2	chr13_26047011.0_26047030.0_+	19.1579	0	0	1.09112
ERCC2	chr19_45365040.0_45365059.0_+	8.32954	9.09066	11.7158	24.0047
CAMTA1	chr1_7745951.0_7745970.0_-	15.8261	9.09066	5.85788	16.3669
ANAPC13	chr3_134482877.0_134482896.0_-	4.99772	25.6191	17.5736	18.5491
ARR3	chrX_70277384.0_70277403.0_+	19.1579	23.9663	10.7394	22.9136
BCL2A1	chr15_79971042.0_79971061.0_-	3.33182	11.5699	4.88157	0
HSD17B3	chr9_96240782.0_96240801.0_-	4.99772	24.7927	11.7158	20.7313
ARMC7	chr17_75110285.0_75110304.0_+	28.3204	9.09066	38.0762	51.2828
MYL9	chr20_36549141.0_36549160.0_+	20.8239	30.5777	16.5973	19.6402
CHODL	chr21_18245291.0_18245310.0_-	16.6591	8.26423	8.78682	0
PRKACB	chr1_84184110.0_84184129.0_-	18.325	27.272	0.976313	31.6426
PSME4	chr2_53936088.0_53936107.0_-	16.6591	11.5699	0	16.3669
INPP4A	chr2_98566083.0_98566102.0_-	2.49886	13.2228	28.3131	67.6497
PEX10	chr1_2410360.0_2410379.0_+	12.4943	9.91708	9.76313	22.9136
C1QTNF1	chr17_79044102.0_79044121.0_+	49.1443	18.1813	27.3368	28.3692
UBA5	chr3_132671781.0_132671800.0_+	0	6.61139	0	7.63787
C16orf54	chr16_29744656.0_29744675.0_-	16.6591	18.1813	15.621	20.7313
TRIM7	chr5_181198208.0_181198227.0_-	4.99772	23.1399	11.7158	13.0935
RDH8	chr19_10021278.0_10021297.0_-	14.1602	17.3549	6.83419	22.9136
CBLN1	chr16_49281320.0_49281339.0_+	15.8261	4.95854	27.3368	20.7313
PRODH	chr22_18931046.0_18931065.0_+	2.49886	19.8342	21.4789	10.9112
ABCF2	chr7_151226395.0_151226414.0_-	19.1579	18.1813	10.7394	4.36449
ZBTB18	chr1_244054219.0_244054238.0_+	23.3227	11.5699	21.4789	14.1846
PRKAB2	chr1_147166555.0_147166574.0_+	14.1602	20.6606	7.8105	0
NDUFV3	chr21_42896945.0_42896964.0_-	5.83068	0	0	24.0047
TMEM200C	chr18_5891510.0_5891529.0_-	4.99772	26.4455	8.78682	0
WSCD2	chr12_108224821.0_108224840.0_+	4.99772	20.6606	11.7158	9.82011
OR2AP1	chr12_55574551.0_55574570.0_-	16.6591	3.30569	8.78682	7.63787
MAX	chr14_65093709.0_65093728.0_-	6.66363	0	40.0288	6.54674
ZNF852	chr3_44502539.0_44502558.0_+	12.4943	16.5285	24.4078	8.72899
MYBPH	chr1_203174493.0_203174512.0_+	14.9932	0.826423	13.6684	27.2781
OSTC	chr4_108657527.0_108657546.0_-	28.3204	10.7435	8.78682	8.72899
ZNF341	chr20_33761983.0_33762002.0_-	12.4943	5.78496	29.2894	1.09112
CCDC77	chr12_411841.0_411860.0_-	9.99545	24.7927	16.5973	18.5491
OPALIN	chr10_96355244.0_96355263.0_+	19.9909	0	0	5.45562
TEX13B	chrX_107981371.0_107981390.0_+	34.9841	38.0155	30.2657	10.9112
DDIT4L	chr4_100187939.0_100187958.0_+	6.66363	7.43781	13.6684	9.82011
DZIP3	chr3_108611254.0_108611273.0_+	19.9909	13.2228	10.7394	26.187
ZNF879	chr5_179032921.0_179032940.0_-	17.492	5.78496	16.5973	13.0935
FOXG1	chr14_28767928.0_28767947.0_+	19.9909	26.4455	30.2657	28.3692
ZNF804B	chr7_89335085.0_89335104.0_-	9.16249	0.826423	5.85788	13.0935
TEAD3	chr6_35486475.0_35486494.0_-	24.1557	4.95854	21.4789	15.2757
WFDC5	chr20_45115055.0_45115074.0_-	6.66363	47.9326	33.1946	17.458
ZNF770	chr15_34982566.0_34982585.0_+	13.3273	4.95854	22.4552	4.36449
IRAK1	chrX_154016475.0_154016494.0_-	9.99545	0	4.88157	0
SP6	chr17_47848194.0_47848213.0_-	23.3227	1.65285	15.621	4.36449
APPL2	chr12_105197800.0_105197819.0_+	34.1511	58.6761	12.6921	31.6426
SOX12	chr20_326252.0_326271.0_+	19.1579	20.6606	22.4552	19.6402
PPIP5K1	chr15_43576874.0_43576893.0_+	11.6614	3.30569	18.5499	17.458
CNN2	chr19_1026691.0_1026710.0_-	18.325	22.3134	21.4789	3.27337
PSMD14	chr2_161371262.0_161371281.0_+	0.832954	20.6606	17.5736	6.54674
MAGEB5	chrX_26217949.0_26217968.0_+	40.8147	16.5285	12.6921	2.18225
AAVS1	chr19_55114331.0_55114350.0_+	6.66363	2.47927	0	20.7313
ADAMTSL3	chr15_83982432.0_83982451.0_-	23.3227	14.8756	17.5736	8.72899
GLMN	chr1_92266693.0_92266712.0_+	11.6614	0.826423	12.6921	14.1846
GLTPD2	chr17_4789068.0_4789087.0_-	7.49659	3.30569	26.3605	0
SLC10A4	chr4_48485023.0_48485042.0_+	6.66363	15.702	3.90525	29.4603
SLX1A	chr16_29455530.0_29455549.0_+	18.325	33.8834	17.5736	19.6402
NXN	chr17_803686.0_803705.0_+	0	21.487	10.7394	6.54674
KRI1	chr19_10555316.0_10555335.0_-	9.16249	6.61139	20.5026	14.1846
KIAA0895L	chr16_67180231.0_67180250.0_+	19.1579	19.0077	8.78682	26.187
SDC2	chr8_96608465.0_96608484.0_-	25.8216	48.759	29.2894	6.54674
PHF10	chr6_169723846.0_169723865.0_-	19.1579	16.5285	41.9815	17.458
FILIP1L	chr3_99929874.0_99929893.0_+	4.99772	1.65285	4.88157	17.458
MMP8	chr11_102715342.0_102715361.0_+	10.8284	1.65285	19.5263	0
EGFL6	chrX_13606474.0_13606493.0_+	11.6614	24.7927	6.83419	4.36449
TNN	chr1_175079580.0_175079599.0_+	24.1557	26.4455	8.78682	12.0024
PIGO	chr9_35093127.0_35093146.0_-	15.8261	9.09066	0	16.3669
CCDC50	chr3_191375474.0_191375493.0_+	0.832954	4.13212	14.6447	27.2781
EVX2	chr2_176083457.0_176083476.0_-	19.1579	6.61139	22.4552	14.1846
MTX2	chr2_176329385.0_176329404.0_+	23.3227	17.3549	5.85788	19.6402
H6PD	chr1_9263819.0_9263838.0_-	5.83068	12.3964	0.976313	5.45562
WRB	chr21_39393251.0_39393270.0_-	6.66363	9.91708	18.5499	16.3669
CRYGB	chr2_208142739.0_208142758.0_-	27.4875	31.4041	34.171	26.187
ANKRD35	chr1_145876617.0_145876636.0_+	22.4898	11.5699	0.976313	8.72899
FAM53C	chr5_138345061.0_138345080.0_-	20.8239	25.6191	18.5499	4.36449
LRRK2	chr12_40251328.0_40251347.0_+	9.16249	5.78496	0	14.1846
LDLRAD3	chr11_36081728.0_36081747.0_-	20.8239	6.61139	10.7394	24.0047
UGDH	chr4_39510831.0_39510850.0_-	16.6591	63.6346	14.6447	8.72899
FREM1	chr9_14848666.0_14848685.0_+	7.49659	7.43781	10.7394	28.3692
PDLIM4	chr5_132271361.0_132271380.0_-	7.49659	14.8756	10.7394	12.0024
MXRA5	chrX_3323075.0_3323094.0_-	16.6591	0	0	9.82011
AAVS1	chr19_55178999.0_55179018.0_+	30.8193	29.7512	33.1946	4.36449
AADACL3	chr1_12719543.0_12719562.0_-	13.3273	25.6191	38.0762	7.63787
ADD3	chr10_110124168.0_110124187.0_+	0	5.78496	1.95263	5.45562
DRAM1	chr12_101908274.0_101908293.0_+	2.49886	3.30569	13.6684	12.0024
SWT1	chr1_185175092.0_185175111.0_+	14.9932	14.0492	5.85788	21.8225
TP53I13	chr17_29572221.0_29572240.0_+	25.8216	17.3549	1.95263	26.187
TBCB	chr19_36115628.0_36115647.0_-	13.3273	41.3212	37.0999	31.6426
SPSB2	chr12_6872745.0_6872764.0_+	8.32954	4.95854	12.6921	16.3669
IL31RA	chr5_55906267.0_55906286.0_+	26.6545	24.7927	9.76313	22.9136
MDN1	chr6_89692623.0_89692642.0_-	29.9863	10.7435	18.5499	25.0958
PRKCB	chr16_24123832.0_24123851.0_+	20.8239	4.95854	12.6921	32.7337
OR2W1	chr6_29044743.0_29044762.0_+	14.9932	22.3134	6.83419	9.82011
TMEM156	chr4_38998747.0_38998766.0_+	0	4.13212	14.6447	3.27337
FGF17	chr8_22042957.0_22042976.0_-	0	23.1399	16.5973	0
MRPL30	chr2_99194865.0_99194884.0_+	8.32954	12.3964	10.7394	8.72899
PLET1	chr11_112260537.0_112260556.0_+	5.83068	27.272	42.9578	16.3669
ACADSB	chr10_123037809.0_123037828.0_+	7.49659	6.61139	34.171	6.54674
FSTL4	chr5_133225795.0_133225814.0_+	20.8239	47.1061	40.0288	22.9136
CFAP20	chr16_58115377.0_58115396.0_+	25.8216	28.9248	11.7158	22.9136
SV2A	chr1_149913364.0_149913383.0_-	10.8284	23.1399	5.85788	21.8225
IRF2BP1	chr19_45885423.0_45885442.0_+	19.9909	9.09066	13.6684	28.3692
TMIE	chr3_46705852.0_46705871.0_+	11.6614	17.3549	54.6735	21.8225
EXOC8	chr1_231335896.0_231335915.0_-	11.6614	4.13212	15.621	12.0024
HDDC3	chr15_90932426.0_90932445.0_-	11.6614	46.2797	33.1946	26.187
ASB3	chr2_53765513.0_53765532.0_-	30.8193	19.8342	32.2183	19.6402
AAVS1	chr19_55250005.0_55250024.0_-	10.8284	28.0984	26.3605	29.4603
STAT2	chr12_56355766.0_56355785.0_+	32.4852	23.9663	20.5026	16.3669
PNLDC1	chr6_159803288.0_159803307.0_-	17.492	41.3212	24.4078	10.9112
HOXA5	chr7_27141975.0_27141994.0_-	36.65	55.3704	8.78682	19.6402
TFDP2	chr3_141974095.0_141974114.0_-	6.66363	12.3964	2.92894	7.63787
NCOR1	chr17_16098438.0_16098457.0_+	4.99772	6.61139	1.95263	7.63787
TATDN2	chr3_10270275.0_10270294.0_-	44.1466	2.47927	12.6921	8.72899
KRTAP26-1	chr21_30319674.0_30319693.0_+	0	18.1813	34.171	37.0982
TXNRD1	chr12_104321220.0_104321239.0_+	15.8261	12.3964	0	9.82011
DHX57	chr2_38861633.0_38861652.0_-	2.49886	0	20.5026	17.458
SOHLH1	chr9_135699005.0_135699024.0_-	4.99772	39.6683	3.90525	17.458
CENPP	chr9_92612525.0_92612544.0_+	23.3227	22.3134	7.8105	27.2781
GMIP	chr19_19638201.0_19638220.0_+	0.832954	14.0492	21.4789	12.0024
C6orf47	chr6_GL000254v2_alt_3001372.0_3001391.0_-	14.1602	4.13212	10.7394	9.82011
GLYAT	chr11_58715306.0_58715325.0_+	19.1579	2.47927	14.6447	26.187
AAVS1	chr19_55241973.0_55241992.0_-	4.99772	0	7.8105	5.45562
RBM12	chr20_35655230.0_35655249.0_-	33.3182	0	5.85788	13.0935
ADGRG3	chr16_57679275.0_57679294.0_-	20.8239	23.9663	15.621	16.3669
CCDC112	chr5_115275366.0_115275385.0_+	9.99545	8.26423	24.4078	18.5491
SPINK13	chr5_148274356.0_148274375.0_+	5.83068	4.13212	3.90525	9.82011
TCTN3	chr10_95693658.0_95693677.0_-	19.1579	4.95854	0	6.54674
KRTAP20-2	chr21_30635352.0_30635371.0_-	33.3182	30.5777	32.2183	28.3692
PAQR3	chr4_78926628.0_78926647.0_-	19.1579	22.3134	7.8105	4.36449
MOG	chr6_29667913.0_29667932.0_-	19.9909	21.487	5.85788	19.6402
MMP8	chr11_102718486.0_102718505.0_+	8.32954	18.1813	0	13.0935
SRRM4	chr12_119145561.0_119145580.0_+	22.4898	40.4947	2.92894	29.4603
AAVS1	chr19_55154696.0_55154715.0_-	41.6477	14.8756	11.7158	9.82011
PLXNC1	chr12_94247912.0_94247931.0_+	34.9841	30.5777	7.8105	26.187
NCS1	chr9_130217818.0_130217837.0_+	9.99545	0	19.5263	13.0935
HLA-F	chr6_29723676.0_29723695.0_+	11.6614	6.61139	2.92894	5.45562
ZFP36	chr19_39408221.0_39408240.0_-	16.6591	17.3549	21.4789	25.0958
CDT1	chr16_88803946.0_88803965.0_+	26.6545	30.5777	27.3368	20.7313
RIMBP2	chr12_130442640.0_130442659.0_-	9.99545	15.702	31.242	22.9136
TMEM167A	chr5_83057077.0_83057096.0_+	9.16249	3.30569	12.6921	4.36449
UBALD1	chr16_4609702.0_4609721.0_+	37.4829	15.702	41.0051	16.3669
FAM96A	chr15_64088701.0_64088720.0_+	2.49886	5.78496	26.3605	15.2757
SAPCD1	chr6_GL000254v2_alt_3105384.0_3105403.0_+	13.3273	0	1.95263	12.0024
PSEN1	chr14_73170874.0_73170893.0_-	0	3.30569	3.90525	0
UNC13D	chr17_75836207.0_75836226.0_-	8.32954	2.47927	22.4552	14.1846
UBXN11	chr1_26285514.0_26285533.0_+	10.8284	9.91708	12.6921	2.18225
SMIM6	chr17_75647415.0_75647434.0_+	29.1534	10.7435	52.7209	14.1846
POU5F2	chr5_93741172.0_93741191.0_-	24.1557	12.3964	21.4789	31.6426
TNFSF4	chr1_173186706.0_173186725.0_-	12.4943	11.5699	4.88157	8.72899
ASCL1	chr12_102958633.0_102958652.0_-	14.1602	23.1399	19.5263	40.3716
SH2D3A	chr19_6759585.0_6759604.0_+	70.8011	39.6683	38.0762	24.0047
NRG3	chr10_81875553.0_81875572.0_-	19.9909	26.4455	23.4315	34.916
FOXP4	chr6_41565899.0_41565918.0_+	4.99772	6.61139	9.76313	10.9112
BOLA3	chr2_74135535.0_74135554.0_+	3.33182	8.26423	1.95263	13.0935
DOK5	chr20_54475991.0_54476010.0_+	19.1579	28.0984	25.3841	13.0935
FASTK	chr7_151077306.0_151077325.0_+	33.3182	16.5285	15.621	17.458
S1PR5	chr19_10514946.0_10514965.0_-	4.16477	19.8342	13.6684	6.54674
KLF9	chr9_70413261.0_70413280.0_-	15.8261	13.2228	23.4315	22.9136
COX7A2L	chr2_42351298.0_42351317.0_+	9.99545	28.9248	126.921	26.187
ZACN	chr17_76079953.0_76079972.0_-	9.99545	19.0077	7.8105	5.45562
PVRL4	chr1_161079689.0_161079708.0_+	23.3227	8.26423	22.4552	6.54674
MPC1L	chrX_40623707.0_40623726.0_+	13.3273	14.8756	3.90525	27.2781
OR6C2	chr12_55452350.0_55452369.0_-	0	21.487	4.88157	34.916
MRPS31	chr13_40766953.0_40766972.0_-	15.8261	16.5285	31.242	26.187
ADORA2B	chr17_15975005.0_15975024.0_+	20.8239	23.9663	26.3605	1.09112
EFNB3	chr17_7708069.0_7708088.0_+	23.3227	21.487	30.2657	9.82011
NAV3	chr12_78190190.0_78190209.0_-	3.33182	4.13212	4.88157	16.3669
NPAP1	chr15_24676110.0_24676129.0_-	10.8284	41.3212	25.3841	44.7361
ATP6V0B	chr1_43976803.0_43976822.0_+	0	13.2228	11.7158	8.72899
AAVS1	chr19_55176006.0_55176025.0_-	7.49659	19.0077	16.5973	20.7313
UBALD2	chr17_76270325.0_76270344.0_-	12.4943	1.65285	12.6921	6.54674
ARID4B	chr1_235219850.0_235219869.0_-	17.492	14.8756	26.3605	33.8248
ADAMTSL3	chr15_83819903.0_83819922.0_-	34.1511	10.7435	12.6921	3.27337
SESN2	chr1_28271734.0_28271753.0_-	6.66363	6.61139	18.5499	10.9112
POGK	chr1_166849141.0_166849160.0_+	23.3227	15.702	0	10.9112
SLC4A9	chr5_140366017.0_140366036.0_-	20.8239	4.95854	11.7158	1.09112
ZNF605	chr12_132927095.0_132927114.0_-	26.6545	7.43781	18.5499	15.2757
FARSB	chr2_222634502.0_222634521.0_+	9.16249	19.8342	2.92894	14.1846
ZNF513	chr2_27378148.0_27378167.0_+	39.9818	27.272	27.3368	25.0958
MFAP2	chr1_16977110.0_16977129.0_-	20.8239	4.95854	12.6921	8.72899
PELI3	chr11_66468134.0_66468153.0_+	49.1443	18.1813	13.6684	31.6426
UCKL1	chr20_63946177.0_63946196.0_+	34.1511	29.7512	41.9815	20.7313
CAMKV	chr3_49862070.0_49862089.0_+	18.325	19.8342	10.7394	7.63787
HES1	chr3_194137839.0_194137858.0_+	25.8216	14.8756	14.6447	40.3716
JAGN1	chr3_9893104.0_9893123.0_-	21.6568	2.47927	13.6684	0
KLRF2	chr12_9893041.0_9893060.0_+	7.49659	0	19.5263	13.0935
AAVS1	chr19_55251510.0_55251529.0_-	16.6591	18.1813	50.7683	0
HSCB	chr22_28742280.0_28742299.0_-	23.3227	33.8834	29.2894	36.0071
ZNF329	chr19_58128498.0_58128517.0_+	22.4898	4.95854	32.2183	31.6426
PRSS36	chr16_31142776.0_31142795.0_+	11.6614	11.5699	13.6684	3.27337
SMIM7	chr19_16647243.0_16647262.0_+	0	53.7175	12.6921	40.3716
PKP1	chr1_201320339.0_201320358.0_+	12.4943	16.5285	23.4315	42.5538
SYPL1	chr7_106112485.0_106112504.0_-	29.1534	39.6683	41.0051	10.9112
DLEC1	chr3_38039527.0_38039546.0_-	4.99772	19.0077	7.8105	26.187
OR2F1	chr7_143960358.0_143960377.0_-	15.8261	5.78496	17.5736	18.5491
AMBRA1	chr11_46508321.0_46508340.0_-	14.9932	19.0077	18.5499	19.6402
ANO1	chr11_70108367.0_70108386.0_+	24.1557	17.3549	38.0762	27.2781
CENPQ	chr6_49472071.0_49472090.0_+	9.16249	6.61139	32.2183	10.9112
KCNE1	chr21_34449596.0_34449615.0_+	7.49659	14.0492	5.85788	24.0047
GADD45GIP1	chr19_12956939.0_12956958.0_-	15.8261	8.26423	5.85788	12.0024
POMGNT1	chr1_46192561.0_46192580.0_-	28.3204	12.3964	25.3841	18.5491
NOC4L	chr12_132151266.0_132151285.0_-	1.66591	0	20.5026	30.5515
INSRR	chr1_156846581.0_156846600.0_-	14.9932	4.95854	0	12.0024
BAZ1B	chr7_73442385.0_73442404.0_-	12.4943	8.26423	1.95263	2.18225
TRIM13	chr13_50012205.0_50012224.0_+	15.8261	0	20.5026	7.63787
CHAT	chr10_49646581.0_49646600.0_+	13.3273	60.3289	63.4603	44.7361
COA1	chr7_43647565.0_43647584.0_+	4.16477	26.4455	7.8105	10.9112
GUK1	chr1_228146014.0_228146033.0_+	6.66363	2.47927	11.7158	9.82011
ITGBL1	chr13_101598152.0_101598171.0_+	22.4898	23.9663	32.2183	12.0024
TRNAU1AP	chr1_28564779.0_28564798.0_+	23.3227	41.3212	7.8105	17.458
RPS6KL1	chr14_74911327.0_74911346.0_-	32.4852	4.13212	7.8105	20.7313
RIMS4	chr20_44771308.0_44771327.0_-	32.4852	31.4041	8.78682	14.1846
ZNF205	chr16_3115456.0_3115475.0_+	21.6568	17.3549	39.0525	7.63787
C6orf141	chr6_49550831.0_49550850.0_-	20.8239	16.5285	16.5973	24.0047
NXPH3	chr17_49578938.0_49578957.0_+	9.99545	20.6606	0	18.5491
PADI2	chr1_17119311.0_17119330.0_+	20.8239	21.487	27.3368	21.8225
OR1D5	chr17_3062840.0_3062859.0_+	1.66591	17.3549	17.5736	25.0958
SLIT3	chr5_168666627.0_168666646.0_+	0	19.8342	4.88157	3.27337
SNTG1	chr8_50704601.0_50704620.0_+	37.4829	10.7435	16.5973	15.2757
GTSF1L	chr20_43726426.0_43726445.0_+	39.1488	14.0492	27.3368	46.9183
PTEN	chr10_87957857.0_87957876.0_-	10.8284	30.5777	11.7158	5.45562
TUSC5	chr17_1280076.0_1280095.0_+	35.817	35.5362	37.0999	15.2757
DNASE1	chr16_3656692.0_3656711.0_-	18.325	5.78496	0	14.1846
DPCR1	chr6_GL000254v2_alt_2293449.0_2293468.0_+	7.49659	29.7512	4.88157	19.6402
LCN1	chr9_135524920.0_135524939.0_-	13.3273	12.3964	11.7158	22.9136
ZNF577	chr19_51877370.0_51877389.0_-	20.8239	24.7927	35.1473	41.4627
USP10	chr16_84745218.0_84745237.0_-	28.3204	19.0077	15.621	20.7313
LCLAT1	chr2_30533139.0_30533158.0_+	5.83068	5.78496	5.85788	6.54674
MRPL27	chr17_50370482.0_50370501.0_+	11.6614	10.7435	3.90525	6.54674
KYNU	chr2_142885433.0_142885452.0_+	4.16477	58.6761	3.90525	0
FCAR	chr19_54885363.0_54885382.0_-	24.9886	10.7435	12.6921	18.5491
SPDYE3	chr7_100309008.0_100309027.0_+	23.3227	0	5.85788	10.9112
MAPK8IP3	chr16_1764179.0_1764198.0_-	1.66591	6.61139	23.4315	7.63787
SIPA1L1	chr14_71672601.0_71672620.0_+	16.6591	21.487	6.83419	6.54674
PRMT7	chr16_68346180.0_68346199.0_-	14.9932	26.4455	28.3131	15.2757
TGFBRAP1	chr2_105296369.0_105296388.0_-	24.1557	24.7927	36.1236	20.7313
C9orf142	chr9_136992947.0_136992966.0_+	19.9909	27.272	26.3605	26.187
PI4KB	chr1_151292980.0_151292999.0_-	5.83068	14.8756	12.6921	12.0024
CRYBA4	chr22_26625532.0_26625551.0_+	30.8193	14.8756	16.5973	21.8225
GPR3	chr1_27394199.0_27394218.0_-	4.16477	1.65285	0	6.54674
CPXM2	chr10_123768695.0_123768714.0_-	26.6545	11.5699	10.7394	30.5515
SRXN1	chr20_648762.0_648781.0_+	29.1534	13.2228	12.6921	8.72899
RRAS	chr19_49636689.0_49636708.0_-	0	0	0	7.63787
PARK7	chr1_7969383.0_7969402.0_+	2.49886	20.6606	2.92894	7.63787
TTC22	chr1_54785990.0_54786009.0_-	9.16249	11.5699	20.5026	8.72899
OLIG1	chr21_33070306.0_33070325.0_-	31.6523	11.5699	31.242	13.0935
RP2	chrX_46853503.0_46853522.0_+	3.33182	1.65285	7.8105	8.72899
SPTB	chr14_64793214.0_64793233.0_+	3.33182	31.4041	27.3368	17.458
NIF3L1	chr2_200895266.0_200895285.0_+	10.8284	28.0984	0	5.45562
C20orf196	chr20_5772883.0_5772902.0_+	27.4875	66.9403	10.7394	15.2757
LPAR4	chrX_78755174.0_78755193.0_-	20.8239	13.2228	7.8105	9.82011
HBA1	chr16_176776.0_176795.0_+	15.8261	8.26423	0	2.18225
TLE6	chr19_2987077.0_2987096.0_+	32.4852	29.7512	18.5499	7.63787
ALB	chr4_73415135.0_73415154.0_-	11.6614	6.61139	18.5499	16.3669
TRPM4	chr19_49182691.0_49182710.0_+	38.3159	36.3626	4.88157	6.54674
BCL11A	chr2_60462163.0_60462182.0_-	43.3136	47.1061	12.6921	36.0071
INTS8	chr8_94850040.0_94850059.0_-	3.33182	0	24.4078	21.8225
RGS10	chr10_119515606.0_119515625.0_-	20.8239	19.0077	15.621	22.9136
BYSL	chr6_41930183.0_41930202.0_+	4.16477	9.09066	18.5499	9.82011
MED26	chr19_16577670.0_16577689.0_-	19.1579	38.8419	10.7394	10.9112
TCIRG1	chr11_68047761.0_68047780.0_-	16.6591	11.5699	46.863	10.9112
GSTM3	chr1_109739840.0_109739859.0_-	31.6523	23.1399	15.621	14.1846
ABI3BP	chr3_100851876.0_100851895.0_-	9.99545	0	28.3131	16.3669
KLHL6	chr3_183492572.0_183492591.0_-	19.9909	38.0155	17.5736	25.0958
HOOK2	chr19_12768032.0_12768051.0_-	20.8239	4.95854	8.78682	0
RAC1	chr7_6401858.0_6401877.0_+	16.6591	18.1813	3.90525	9.82011
PFDN5	chr12_53298055.0_53298074.0_+	14.9932	19.8342	39.0525	24.0047
TPK1	chr7_144591549.0_144591568.0_-	14.1602	30.5777	42.9578	10.9112
MMP17	chr12_131849952.0_131849971.0_+	17.492	29.7512	21.4789	7.63787
SUFU	chr10_102594009.0_102594028.0_+	11.6614	3.30569	0.976313	7.63787
MED27	chr9_132077443.0_132077462.0_-	4.16477	1.65285	0	0
SLU7	chr5_160414331.0_160414350.0_-	22.4898	28.9248	51.7446	29.4603
GCSAM	chr3_112128037.0_112128056.0_-	13.3273	6.61139	9.76313	4.36449
SLC35F2	chr11_107806769.0_107806788.0_+	14.9932	15.702	14.6447	19.6402
MAN2C1	chr15_75361306.0_75361325.0_+	38.3159	27.272	23.4315	14.1846
KCNV2	chr9_2717979.0_2717998.0_+	69.1352	19.8342	30.2657	43.6449
PDE8A	chr15_85120842.0_85120861.0_-	12.4943	6.61139	19.5263	9.82011
ADCY1	chr7_45686007.0_45686026.0_-	31.6523	10.7435	55.6498	16.3669
ALPL	chr1_21563165.0_21563184.0_-	22.4898	24.7927	18.5499	13.0935
HSPB6	chr19_35756906.0_35756925.0_+	26.6545	10.7435	32.2183	25.0958
MFGE8	chr15_88901681.0_88901700.0_-	28.3204	16.5285	12.6921	34.916
ITGB5	chr3_124848507.0_124848526.0_-	34.9841	20.6606	23.4315	32.7337
TRAPPC1	chr17_7931012.0_7931031.0_-	4.99772	16.5285	13.6684	8.72899
CDK2AP1	chr12_123265230.0_123265249.0_-	39.9818	14.0492	25.3841	18.5491
GPR65	chr14_88011099.0_88011118.0_-	3.33182	15.702	16.5973	30.5515
MRPL16	chr11_59806781.0_59806800.0_+	0	4.13212	0.976313	5.45562
TIMM13	chr19_2427439.0_2427458.0_-	3.33182	9.09066	0	0
CFAP20	chr16_58115349.0_58115368.0_-	9.99545	13.2228	0	12.0024
ANO6	chr12_45348051.0_45348070.0_+	39.1488	7.43781	19.5263	18.5491
KCNRG	chr13_50016020.0_50016039.0_-	9.16249	30.5777	3.90525	12.0024
SPAG7	chr17_4959749.0_4959768.0_+	16.6591	0.826423	7.8105	7.63787
KIAA1109	chr4_122246197.0_122246216.0_+	22.4898	12.3964	5.85788	24.0047
MEGF8	chr19_42360841.0_42360860.0_-	21.6568	46.2797	4.88157	66.5585
WDR6	chr3_49015109.0_49015128.0_-	17.492	11.5699	8.78682	18.5491
USMG5	chr10_103392266.0_103392285.0_-	16.6591	52.8911	16.5973	43.6449
TGIF2LY	chrY_3579254.0_3579273.0_-	23.3227	23.9663	9.76313	30.5515
NOTCH1	chr9_136505547.0_136505566.0_+	41.6477	33.8834	44.9104	25.0958
CLIP2	chr7_74360249.0_74360268.0_+	19.9909	16.5285	50.7683	18.5491
RASSF4	chr10_44991062.0_44991081.0_-	2.49886	15.702	34.171	32.7337
MGAT1	chr5_180792723.0_180792742.0_-	14.9932	18.1813	20.5026	6.54674
OR2T8	chr1_247921214.0_247921233.0_-	24.1557	33.8834	26.3605	28.3692
CMSS1	chr3_100166330.0_100166349.0_+	7.49659	0	20.5026	3.27337
MGAT4D	chr4_140461948.0_140461967.0_-	20.8239	17.3549	22.4552	16.3669
YJEFN3	chr19_19535631.0_19535650.0_-	9.99545	4.13212	20.5026	14.1846
PRSS1	chr7_142751860.0_142751879.0_-	19.1579	24.7927	2.92894	4.36449
KREMEN2	chr16_2966129.0_2966148.0_+	14.9932	10.7435	22.4552	6.54674
FAM71F2	chr7_128677572.0_128677591.0_-	15.8261	24.7927	14.6447	5.45562
OR1L4	chr9_122724257.0_122724276.0_+	15.8261	31.4041	13.6684	10.9112
SF3A2	chr19_2243527.0_2243546.0_+	9.99545	17.3549	14.6447	19.6402
LOC100506388	chr17_331609.0_331628.0_-	28.3204	35.5362	11.7158	22.9136
CTRB2	chr16_75204798.0_75204817.0_-	6.66363	8.26423	12.6921	13.0935
NLRX1	chr11_119174783.0_119174802.0_-	2.49886	0	10.7394	2.18225
FAM196B	chr5_169883808.0_169883827.0_-	8.32954	8.26423	11.7158	21.8225
IFFO2	chr1_18917014.0_18917033.0_-	17.492	7.43781	11.7158	25.0958
TBC1D19	chr4_26637272.0_26637291.0_-	8.32954	20.6606	14.6447	3.27337
LDB3	chr10_86680131.0_86680150.0_-	6.66363	30.5777	31.242	43.6449
HOXB4	chr17_48577001.0_48577020.0_-	25.8216	31.4041	27.3368	43.6449
PLEK2	chr14_67392821.0_67392840.0_+	7.49659	14.0492	28.3131	28.3692
KRT5	chr12_52519872.0_52519891.0_-	20.8239	24.7927	12.6921	20.7313
DHX38	chr16_72105029.0_72105048.0_+	14.1602	15.702	26.3605	10.9112
MAPRE3	chr2_27023368.0_27023387.0_-	30.8193	34.7098	25.3841	27.2781
USP54	chr10_73526724.0_73526743.0_+	4.99772	25.6191	18.5499	4.36449
AAVS1	chr19_55197600.0_55197619.0_-	8.32954	23.1399	0.976313	34.916
CCIN	chr9_36170108.0_36170127.0_+	19.9909	10.7435	2.92894	27.2781
CAPG	chr2_85401193.0_85401212.0_-	21.6568	19.8342	23.4315	20.7313
PLEKHA2	chr8_38952273.0_38952292.0_-	4.99772	6.61139	0.976313	3.27337
CES3	chr16_66963853.0_66963872.0_-	64.1375	57.8496	53.6972	28.3692
AAVS1	chr19_55173968.0_55173987.0_-	0	9.91708	16.5973	18.5491
KDSR	chr18_63362812.0_63362831.0_-	9.16249	12.3964	24.4078	6.54674
SKP1	chr5_134161091.0_134161110.0_+	0	6.61139	6.83419	15.2757
COL6A5	chr3_130376574.0_130376593.0_-	23.3227	20.6606	9.76313	5.45562
CTBP1	chr4_1238259.0_1238278.0_-	9.99545	3.30569	5.85788	33.8248
C1orf109	chr1_37686368.0_37686387.0_-	9.16249	7.43781	15.621	1.09112
SARDH	chr9_133694250.0_133694269.0_+	19.1579	8.26423	16.5973	20.7313
CYP8B1	chr3_42875464.0_42875483.0_-	15.8261	46.2797	8.78682	14.1846
TBC1D22B	chr6_37279526.0_37279545.0_+	2.49886	14.8756	15.621	41.4627
PDIA6	chr2_10793130.0_10793149.0_-	32.4852	24.7927	18.5499	32.7337
AMER2	chr13_25171044.0_25171063.0_-	12.4943	4.13212	0.976313	0
PRRC2A	chr6_GL000251v2_alt_3107022.0_3107041.0_-	0.832954	0	11.7158	5.45562
RTN2	chr19_45494292.0_45494311.0_+	12.4943	22.3134	24.4078	21.8225
PPP1R21	chr2_48471127.0_48471146.0_-	29.9863	17.3549	16.5973	9.82011
VPREB3	chr22_23753033.0_23753052.0_+	13.3273	1.65285	3.90525	20.7313
KIF19	chr17_74347799.0_74347818.0_-	10.8284	27.272	9.76313	4.36449
ARHGAP30	chr1_161054371.0_161054390.0_+	11.6614	12.3964	22.4552	19.6402
GPR149	chr3_154429201.0_154429220.0_-	9.16249	25.6191	7.8105	31.6426
FHL1	chrX_136209868.0_136209887.0_-	19.1579	15.702	13.6684	22.9136
UNC5B	chr10_71285354.0_71285373.0_-	7.49659	42.974	14.6447	10.9112
RPF2	chr6_111008068.0_111008087.0_-	4.16477	37.1891	9.76313	0
CCDC183	chr9_136806095.0_136806114.0_+	6.66363	9.09066	21.4789	0
DUSP4	chr8_29338373.0_29338392.0_+	19.9909	1.65285	15.621	10.9112
BOLA2	chr16_29454315.0_29454334.0_-	15.8261	28.0984	23.4315	25.0958
DPM3	chr1_155140126.0_155140145.0_-	9.99545	22.3134	34.171	2.18225
SPDEF	chr6_34539259.0_34539278.0_+	4.99772	10.7435	8.78682	36.0071
PKIA	chr8_78598472.0_78598491.0_-	23.3227	6.61139	37.0999	14.1846
RPS24	chr10_78035386.0_78035405.0_+	23.3227	28.9248	28.3131	53.4651
IGFN1	chr1_201211628.0_201211647.0_+	24.1557	4.95854	4.88157	12.0024
WWOX	chr16_78386868.0_78386887.0_+	7.49659	0.826423	15.621	13.0935
GCSAML	chr1_247574134.0_247574153.0_+	1.66591	22.3134	0	16.3669
PRRC2C	chr1_171541478.0_171541497.0_+	39.1488	33.0569	31.242	9.82011
MTERF1	chr7_91874196.0_91874215.0_+	19.9909	21.487	9.76313	14.1846
OR5J2	chr11_56177245.0_56177264.0_-	9.16249	6.61139	27.3368	6.54674
TMEM233	chr12_119593884.0_119593903.0_+	4.16477	8.26423	8.78682	10.9112
HOXA3	chr7_27110435.0_27110454.0_-	11.6614	17.3549	4.88157	37.0982
UBA3	chr3_69063024.0_69063043.0_+	0	14.0492	2.92894	6.54674
C1orf64	chr1_16004328.0_16004347.0_+	4.16477	9.91708	7.8105	6.54674
RPL10L	chr14_46651226.0_46651245.0_-	2.49886	5.78496	0	9.82011
PGAP2	chr11_3811329.0_3811348.0_-	47.4784	20.6606	36.1236	18.5491
NT5C2	chr10_103105732.0_103105751.0_+	23.3227	2.47927	16.5973	36.0071
ACTC1	chr15_34793249.0_34793268.0_+	29.1534	28.9248	10.7394	10.9112
PRDM5	chr4_120922546.0_120922565.0_+	20.8239	36.3626	29.2894	14.1846
RNPC3	chr1_103534771.0_103534790.0_-	38.3159	33.0569	25.3841	39.2805
C8orf31	chr8_143043021.0_143043040.0_+	10.8284	53.7175	4.88157	8.72899
ZFAND2A	chr7_1155514.0_1155533.0_-	28.3204	28.9248	50.7683	7.63787
PIKFYVE	chr2_208285732.0_208285751.0_-	3.33182	17.3549	20.5026	8.72899
AQR	chr15_34897586.0_34897605.0_+	18.325	7.43781	9.76313	3.27337
GABRA5	chr15_26880890.0_26880909.0_+	19.1579	14.8756	0	6.54674
CYB5B	chr16_69447138.0_69447157.0_+	33.3182	32.2305	4.88157	13.0935
SRD5A3	chr4_55359454.0_55359473.0_+	8.32954	11.5699	5.85788	16.3669
NAT8L	chr4_2061082.0_2061101.0_-	5.83068	29.7512	18.5499	25.0958
FBXW5	chr9_136941344.0_136941363.0_-	32.4852	11.5699	17.5736	18.5491
TCL1B	chr14_95686503.0_95686522.0_-	27.4875	33.8834	4.88157	18.5491
DEFB105A	chr8_7489442.0_7489461.0_+	9.99545	14.0492	6.83419	29.4603
ASIC2	chr17_33028305.0_33028324.0_-	2.49886	11.5699	4.88157	6.54674
STON1	chr2_48581424.0_48581443.0_-	32.4852	12.3964	7.8105	18.5491
ARRDC5	chr19_4902578.0_4902597.0_-	37.4829	14.0492	25.3841	10.9112
GNB1L	chr22_19802067.0_19802086.0_-	18.325	27.272	16.5973	32.7337
DCUN1D4	chr4_51863667.0_51863686.0_+	4.16477	31.4041	16.5973	4.36449
FAM169B	chr15_98451942.0_98451961.0_-	14.1602	25.6191	30.2657	14.1846
BRINP3	chr1_190098855.0_190098874.0_+	19.1579	12.3964	14.6447	15.2757
C9orf116	chr9_135499757.0_135499776.0_-	24.9886	22.3134	29.2894	31.6426
SLC9A4	chr2_102508864.0_102508883.0_-	19.9909	8.26423	12.6921	9.82011
C12orf10	chr12_53299869.0_53299888.0_-	31.6523	12.3964	22.4552	12.0024
OR5R1	chr11_56418001.0_56418020.0_+	4.99772	19.0077	19.5263	10.9112
CRCP	chr7_66114817.0_66114836.0_+	10.8284	42.1476	25.3841	6.54674
OR11H1	chr22_15528228.0_15528247.0_+	1.66591	3.30569	3.90525	6.54674
C11orf52	chr11_111925693.0_111925712.0_+	9.16249	22.3134	1.95263	0
SMUG1	chr12_54183768.0_54183787.0_-	19.9909	28.0984	21.4789	29.4603
SLC14A2	chr18_45682414.0_45682433.0_+	1.66591	4.13212	9.76313	8.72899
VRK2	chr2_58123128.0_58123147.0_-	9.99545	12.3964	27.3368	30.5515
SLC5A9	chr1_48222835.0_48222854.0_+	31.6523	4.95854	14.6447	31.6426
USP54	chr10_73517090.0_73517109.0_-	20.8239	21.487	0.976313	7.63787
RAPGEF2	chr4_159314606.0_159314625.0_+	4.16477	5.78496	0	8.72899
NUMBL	chr19_40680937.0_40680956.0_+	11.6614	4.95854	13.6684	10.9112
ST3GAL5	chr2_85847920.0_85847939.0_-	9.16249	12.3964	11.7158	4.36449
TRDMT1	chr10_17160291.0_17160310.0_+	0	4.95854	4.88157	6.54674
NPRL3	chr16_89808.0_89827.0_-	0	13.2228	25.3841	16.3669
PRKAR1A	chr17_68525768.0_68525787.0_+	24.1557	19.0077	1.95263	7.63787
AAVS1	chr19_55226693.0_55226712.0_+	4.99772	4.95854	12.6921	52.3739
FAM189A1	chr15_29136394.0_29136413.0_-	36.65	38.0155	17.5736	42.5538
HSPB6	chr19_35756937.0_35756956.0_+	10.8284	20.6606	6.83419	10.9112
PRR34	chr22_46053997.0_46054016.0_-	36.65	9.09066	5.85788	1.09112
SIRPD	chr20_1551807.0_1551826.0_+	4.16477	4.13212	1.95263	0
DEFB112	chr6_50043766.0_50043785.0_-	21.6568	11.5699	25.3841	22.9136
MYC	chr8_127738503.0_127738522.0_+	17.492	0.826423	24.4078	24.0047
STEAP3	chr2_119248061.0_119248080.0_-	29.9863	9.09066	20.5026	48.0094
PCBD1	chr10_70885871.0_70885890.0_-	11.6614	17.3549	13.6684	0
MRPL2	chr6_43058155.0_43058174.0_+	18.325	21.487	33.1946	9.82011
MALL	chr2_110091714.0_110091733.0_+	8.32954	8.26423	22.4552	10.9112
EPHX4	chr1_92030146.0_92030165.0_-	5.83068	44.6269	35.1473	3.27337
CCDC74A	chr2_131530711.0_131530730.0_+	6.66363	17.3549	3.90525	1.09112
RECQL5	chr17_75662855.0_75662874.0_-	3.33182	9.91708	3.90525	0
LTB	chr6_GL000254v2_alt_2923747.0_2923766.0_-	36.65	49.5854	34.171	38.1893
TMEM150B	chr19_55320144.0_55320163.0_+	19.9909	66.1139	40.0288	7.63787
ZNF806	chr2_132312889.0_132312908.0_+	9.16249	0	10.7394	4.36449
GRIN2A	chr16_9768993.0_9769012.0_-	0	20.6606	0	12.0024
SPDYE4	chr17_8758309.0_8758328.0_-	33.3182	48.759	21.4789	29.4603
RCC1	chr1_28532334.0_28532353.0_-	7.49659	2.47927	8.78682	14.1846
APOF	chr12_56361585.0_56361604.0_-	13.3273	4.13212	7.8105	10.9112
KIZ	chr20_21162182.0_21162201.0_+	14.9932	19.0077	24.4078	8.72899
TBC1D15	chr12_71894776.0_71894795.0_-	6.66363	0	0	5.45562
SREBF1	chr17_17818349.0_17818368.0_-	3.33182	14.8756	17.5736	9.82011
NPM1	chr5_171391735.0_171391754.0_-	4.99772	19.0077	19.5263	12.0024
BBS4	chr15_72731338.0_72731357.0_-	20.8239	22.3134	20.5026	12.0024
FAM19A5	chr22_48646639.0_48646658.0_+	24.9886	10.7435	39.0525	31.6426
HDAC11	chr3_13504217.0_13504236.0_+	9.99545	19.8342	32.2183	39.2805
CYP2C8	chr10_95069278.0_95069297.0_+	17.492	14.8756	4.88157	13.0935
AAVS1	chr19_55161080.0_55161099.0_-	18.325	0	13.6684	55.6473
SH3GL1	chr19_4363426.0_4363445.0_+	9.16249	25.6191	14.6447	8.72899
STARD7	chr2_96208198.0_96208217.0_+	14.1602	16.5285	24.4078	41.4627
KBTBD11	chr8_2002598.0_2002617.0_+	35.817	19.8342	37.0999	19.6402
MR1	chr1_181049231.0_181049250.0_+	1.66591	24.7927	7.8105	33.8248
ATP6V1D	chr14_67340488.0_67340507.0_+	14.1602	21.487	0.976313	17.458
EPHA1	chr7_143397296.0_143397315.0_+	15.8261	0	14.6447	8.72899
CBX6	chr22_38866769.0_38866788.0_+	4.16477	0	15.621	3.27337
AAVS1	chr19_55245278.0_55245297.0_-	14.9932	12.3964	6.83419	15.2757
ECSIT	chr19_11513159.0_11513178.0_+	7.49659	4.13212	8.78682	27.2781
ZNF121	chr19_9566610.0_9566629.0_-	14.9932	5.78496	15.621	20.7313
SEC22A	chr3_123225124.0_123225143.0_+	3.33182	21.487	24.4078	6.54674
SERHL2	chr22_42566302.0_42566321.0_-	13.3273	1.65285	12.6921	5.45562
CPEB3	chr10_92052264.0_92052283.0_-	31.6523	31.4041	27.3368	20.7313
SLC16A11	chr17_7042918.0_7042937.0_+	9.99545	21.487	40.0288	19.6402
ABCA12	chr2_214980607.0_214980626.0_-	15.8261	31.4041	31.242	21.8225
ORC6	chr16_46691019.0_46691038.0_-	24.9886	23.1399	13.6684	22.9136
RAB3IL1	chr11_61906644.0_61906663.0_-	14.9932	7.43781	21.4789	19.6402
GLOD4	chr17_775803.0_775822.0_+	0.832954	8.26423	30.2657	27.2781
C21orf140	chr21_34401047.0_34401066.0_+	7.49659	21.487	21.4789	44.7361
B3GNT7	chr2_231397783.0_231397802.0_-	16.6591	22.3134	20.5026	13.0935
AAVS1	chr19_55210030.0_55210049.0_-	32.4852	19.8342	10.7394	30.5515
LOC100130370	chr17_81380549.0_81380568.0_-	19.1579	9.09066	24.4078	8.72899
AOC3	chr17_42852525.0_42852544.0_+	8.32954	35.5362	14.6447	60.0118
MFSD7	chr4_686579.0_686598.0_+	22.4898	2.47927	0	7.63787
C20orf141	chr20_2815428.0_2815447.0_-	14.9932	20.6606	16.5973	34.916
MATN3	chr2_20005803.0_20005822.0_+	18.325	17.3549	18.5499	1.09112
HSD17B13	chr4_87310311.0_87310330.0_-	4.99772	6.61139	21.4789	15.2757
UBE2D3	chr4_102797438.0_102797457.0_-	7.49659	5.78496	0	0
KLHL8	chr4_87185358.0_87185377.0_+	31.6523	27.272	29.2894	14.1846
MSRA	chr8_10207859.0_10207878.0_+	33.3182	9.91708	26.3605	25.0958
ZNF789	chr7_99486833.0_99486852.0_+	7.49659	32.2305	15.621	29.4603
EVA1B	chr1_36322994.0_36323013.0_-	28.3204	23.9663	23.4315	17.458
HNRNPH2	chrX_101412061.0_101412080.0_-	0.832954	4.13212	6.83419	12.0024
AIDA	chr1_222686927.0_222686946.0_-	4.99772	7.43781	26.3605	28.3692
TREX2	chrX_153445141.0_153445160.0_-	11.6614	14.8756	0	8.72899
TAF6	chr7_100111929.0_100111948.0_+	12.4943	18.1813	24.4078	28.3692
NRG4	chr15_76009194.0_76009213.0_+	13.3273	15.702	31.242	5.45562
BAIAP2	chr17_81103702.0_81103721.0_+	0.832954	0	12.6921	16.3669
APOL4	chr22_36201702.0_36201721.0_-	23.3227	28.9248	17.5736	30.5515
SMIM10	chrX_134991309.0_134991328.0_-	0	4.13212	3.90525	16.3669
LOC100130370	chr17_81379798.0_81379817.0_+	21.6568	18.1813	14.6447	14.1846
FER	chr5_108867837.0_108867856.0_+	9.99545	0	9.76313	4.36449
ERCC5	chr13_102858295.0_102858314.0_-	6.66363	38.0155	19.5263	12.0024
PLCXD1	chrX_284245.0_284264.0_-	11.6614	0	16.5973	26.187
SMCO4	chr11_93479092.0_93479111.0_-	14.9932	41.3212	17.5736	5.45562
AAVS1	chr19_55129628.0_55129647.0_-	21.6568	28.9248	12.6921	24.0047
RAB40B	chr17_82658488.0_82658507.0_-	7.49659	10.7435	5.85788	40.3716
AKAP8L	chr19_15403501.0_15403520.0_-	11.6614	7.43781	5.85788	6.54674
FTHL17	chrX_31071686.0_31071705.0_+	9.99545	11.5699	7.8105	8.72899
FERMT1	chr20_6119425.0_6119444.0_+	5.83068	1.65285	6.83419	6.54674
STMN3	chr20_63644215.0_63644234.0_-	9.16249	10.7435	17.5736	8.72899
TMEM154	chr4_152652563.0_152652582.0_-	29.1534	34.7098	34.171	3.27337
TMEM175	chr4_950422.0_950441.0_+	13.3273	14.8756	18.5499	14.1846
RITA1	chr12_113186896.0_113186915.0_+	34.1511	33.0569	5.85788	24.0047
IPO11	chr5_62449978.0_62449997.0_+	6.66363	10.7435	0.976313	5.45562
AKAP14	chrX_119914814.0_119914833.0_-	19.1579	4.95854	1.95263	4.36449
PGK2	chr6_49787002.0_49787021.0_+	19.1579	0	0	7.63787
CCDC175	chr14_59538706.0_59538725.0_-	12.4943	0	2.92894	0
LRCH3	chr3_197847946.0_197847965.0_+	25.8216	12.3964	32.2183	10.9112
MMP13	chr11_102950136.0_102950155.0_-	0	12.3964	0	12.0024
ZNF559-ZNF177	chr19_9379543.0_9379562.0_+	4.16477	23.9663	12.6921	21.8225
GGA1	chr22_37618488.0_37618507.0_-	10.8284	23.1399	35.1473	32.7337
POU5F2	chr5_93741133.0_93741152.0_-	19.1579	11.5699	4.88157	7.63787
PPM1B	chr2_44217968.0_44217987.0_+	11.6614	1.65285	11.7158	28.3692
C5AR2	chr19_47341095.0_47341114.0_-	13.3273	12.3964	37.0999	20.7313
MSI1	chr12_120368858.0_120368877.0_-	34.1511	20.6606	39.0525	44.7361
NOL4	chr18_34129984.0_34130003.0_-	0	4.13212	21.4789	30.5515
PRODH	chr22_18921348.0_18921367.0_+	23.3227	27.272	23.4315	10.9112
BATF	chr14_75546566.0_75546585.0_-	7.49659	14.8756	24.4078	20.7313
TMEM150A	chr2_85599893.0_85599912.0_+	15.8261	27.272	14.6447	13.0935
BUB3	chr10_123157810.0_123157829.0_+	0	0	12.6921	6.54674
KLHL13	chrX_117899278.0_117899297.0_-	11.6614	10.7435	34.171	24.0047
KRTAP1-4	chr17_JH159146v1_alt_179158.0_179177.0_+	19.1579	14.0492	6766.83	32.7337
PRKX	chrX_3655303.0_3655322.0_-	9.16249	19.0077	16.5973	15.2757
KCTD16	chr5_144206894.0_144206913.0_+	9.16249	10.7435	12.6921	15.2757
ANAPC15	chr11_72111188.0_72111207.0_+	0	7.43781	23.4315	19.6402
CER1	chr9_14722380.0_14722399.0_-	45.8125	52.0647	30.2657	34.916
IL10	chr1_206771018.0_206771037.0_+	14.9932	10.7435	0	0
C2orf74	chr2_61163100.0_61163119.0_+	13.3273	12.3964	16.5973	27.2781
AAVS1	chr19_55173776.0_55173795.0_+	21.6568	28.9248	7.8105	19.6402
SNX31	chr8_100613013.0_100613032.0_+	33.3182	19.8342	23.4315	18.5491
RPAP3	chr12_47686851.0_47686870.0_-	6.66363	3.30569	24.4078	9.82011
HAGHL	chr16_727593.0_727612.0_+	4.16477	8.26423	9.76313	34.916
CNBD2	chr20_35984054.0_35984073.0_+	39.9818	42.974	7.8105	38.1893
SIM1	chr6_100448477.0_100448496.0_-	45.8125	33.0569	9.76313	20.7313
KRTAP5-5	chr11_1629957.0_1629976.0_+	25.8216	16.5285	3.90525	10.9112
CCDC90B	chr11_83274688.0_83274707.0_-	7.49659	9.09066	9.76313	7.63787
PDE6H	chr12_14978034.0_14978053.0_+	0	15.702	20.5026	12.0024
KCNH3	chr12_49549436.0_49549455.0_+	25.8216	24.7927	19.5263	26.187
QTRTD1	chr3_114076865.0_114076884.0_+	39.9818	6.61139	14.6447	27.2781
PLA2G4F	chr15_42152683.0_42152702.0_+	62.4716	35.5362	32.2183	21.8225
TCF24	chr8_66961460.0_66961479.0_+	23.3227	8.26423	17.5736	0
TRPM6	chr9_74840037.0_74840056.0_-	17.492	12.3964	9.76313	4.36449
GNL2	chr1_37574431.0_37574450.0_-	9.16249	32.2305	15.621	14.1846
SFTPA2	chr10_79557450.0_79557469.0_-	10.8284	14.0492	16.5973	20.7313
GCH1	chr14_54902371.0_54902390.0_-	17.492	9.91708	11.7158	25.0958
ZFYVE28	chr4_2305513.0_2305532.0_-	6.66363	4.13212	0.976313	7.63787
ITPKA	chr15_41501988.0_41502007.0_+	47.4784	26.4455	10.7394	25.0958
EFNA2	chr19_1295841.0_1295860.0_-	7.49659	0.826423	0	9.82011
FOXD4L6	chr9_41128114.0_41128133.0_+	23.3227	10.7435	16.5973	13.0935
PITPNM2	chr12_122986644.0_122986663.0_-	15.8261	26.4455	29.2894	0
GUCY2D	chr17_8006677.0_8006696.0_-	0	0	9.76313	9.82011
GOLGA8R	chr15_30404289.0_30404308.0_-	10.8284	9.09066	20.5026	7.63787
C16orf71	chr16_4740629.0_4740648.0_-	12.4943	5.78496	32.2183	6.54674
SPESP1	chr15_68945826.0_68945845.0_+	19.9909	0	14.6447	6.54674
CLNK	chr4_10564682.0_10564701.0_-	54.142	13.2228	42.9578	57.8296
[truncated: 114,841 more rows]

## Sheet: sgRNA_score
sgrna	Gene	low_count	high_count	low_mean	high_mean	LFC
chr14_64522124.0_64522143.0_+	ZBTB1	55.52/43.428	61.256/27976	49.474	14018	8.1177
chr10_95414496.0_95414515.0_+	SORBS1	108.52/97.712	42143/189.79	103.11	21166	7.6675
chr11_66012139.0_66012158.0_+	CST6	45.426/33.406	50.388/18982	39.416	9516.4	7.8795
chr17_64369890.0_64369909.0_-	PECAM1	31.125/32.571	15328/56.275	31.848	7692	7.8716
chrX_48894211.0_48894230.0_-	TIMM17B	32.808/30.065	51.376/15076	31.436	7563.8	7.8655
chr8_93734844.0_93734863.0_+	RBM12B	34.49/35.911	46.436/13686	35.201	6866.2	7.5676
chr8_42314315.0_42314334.0_+	IKBKB	96.74/38.417	20613/100.41	67.579	10356	7.2387
chr2_79026784.0_79026803.0_-	REG3G	31.966/25.054	11629/44.138	28.51	5836.4	7.628
chr16_89524095.0_89524114.0_+	SPG7	66.456/53.449	55.328/18529	59.953	9292.1	7.2523
chr2_161203574.0_161203593.0_+	TANK	51.314/44.263	14549/68.413	47.789	7308.8	7.2271
chr9_72791908.0_72791927.0_-	TMC1	63.933/45.933	15880/83.861	54.933	7981.9	7.1571
chr12_113078100.0_113078119.0_-	DTX1	20.189/25.054	31.616/8514.1	22.622	4272.9	7.4993
chr1_209705900.0_209705919.0_-	HSD11B1	63.091/51.779	15241/49.655	57.435	7645.2	7.0318
chr17_JH159146v1_alt_179158.0_179177.0_+	KRTAP1-4	19.348/14.198	6847.8/33.103	16.773	3440.4	7.5972
chr1_100992696.0_100992715.0_+	DPH5	47.95/22.549	10823/37.517	35.249	5430.5	7.2273
chr12_89523694.0_89523713.0_-	GALNT4	55.52/47.603	11163/45.241	51.562	5604.3	6.7366
chr19_55242003.0_55242022.0_-	AAVS1	17.666/11.692	4723.6/26.483	14.679	2375	7.2436
chr7_1092016.0_1092035.0_+	GPER1	36.172/20.879	6949.6/34.207	28.526	3491.9	6.8863
chr9_104605001.0_104605020.0_+	OR13C2	39.537/12.527	5685.9/12.138	26.032	2849	6.7201
chr1_154988284.0_154988303.0_+	FLAD1	70.662/50.944	9720.9/40.827	60.803	4880.9	6.3036
chr16_28317527.0_28317546.0_-	SBK1	15.142/30.9	3551.8/1619.8	23.021	2585.8	6.7507
chr17_76159467.0_76159486.0_+	RNF157	25.237/17.538	4744.3/34.207	21.387	2389.3	6.7384
chrX_48257274.0_48257293.0_-	SSX1	19.348/32.571	48.412/4897.1	25.959	2472.7	6.5198
chr8_123975937.0_123975956.0_-	FER1L6	52.156/42.593	6736.1/47.448	47.374	3391.8	6.1321
chr6_152994505.0_152994524.0_+	MTRF1L	12.618/21.714	3280.1/28.689	17.166	1654.4	6.5098
chr13_19646965.0_19646984.0_+	MPHOSPH8	12.618/30.9	3358.2/37.517	21.759	1697.9	6.222
chr7_139626728.0_139626747.0_-	HIPK2	10.936/10.857	29.64/1992.8	10.896	1011.2	6.4109
chrX_155459574.0_155459593.0_+	H2AFB3	5.0473/13.362	46.436/1754.5	9.2048	900.45	6.4649
chr11_792186.0_792205.0_-	SLC25A22	20.189/31.736	3045/30.896	25.962	1537.9	5.8348
chr6_3118840.0_3118859.0_-	BPHL	15.983/24.219	27.664/2537.9	20.101	1282.8	5.9269
chr5_134411687.0_134411706.0_-	CDKN2AIPNL	16.824/10.857	61.256/1826.2	13.841	943.72	5.9923
chr6_29427387.0_29427406.0_-	OR11A1	36.172/25.054	2942.2/18.758	30.613	1480.5	5.5504
chr7_100574249.0_100574268.0_+	ZASP	32.808/10.022	1978/24.276	21.415	1001.1	5.4825
chr21_29651237.0_29651256.0_-	GRIK1	10.095/10.022	1150/3.3103	10.058	576.67	5.7071
chr19_41438373.0_41438392.0_-	ATP5SL	6.7298/7.5163	847.7/3.3103	7.123	425.5	5.7144
chr1_161548488.0_161548507.0_-	FCGR3A	26.919/27.56	1904.9/15.448	27.239	960.15	5.089
chr5_32591635.0_32591654.0_-	SUB1	0.84122/0	11.856/112.55	0.42061	62.203	5.4754
chr16_52464165.0_52464184.0_-	TOX3	41.22/9.1866	1460.3/40.827	25.203	750.54	4.842
chr15_101276577.0_101276596.0_-	VIMP	0/0.83515	43.472/43.034	0.41757	43.253	4.9643
chr11_34646541.0_34646560.0_-	EHF	0.84122/0	1.976/72.827	0.42061	37.402	4.7566
chr10_132200465.0_132200484.0_+	DPYSL4	0.84122/0	27.664/46.344	0.42061	37.004	4.7416
chr17_12753112.0_12753131.0_-	MYOCD	0/0.83515	8.892/61.793	0.41757	35.342	4.6802
chr19_15454185.0_15454204.0_+	RASAL3	0.84122/0	30.628/38.62	0.42061	34.624	4.6483
chr3_113249802.0_113249821.0_+	BOC	0.84122/0	36.556/32	0.42061	34.278	4.6342
chrX_52372561.0_52372580.0_-	XAGE2	0.84122/0	32.604/35.31	0.42061	33.957	4.621
chr7_87907390.0_87907409.0_+	DBF4	0/0	17.784/49.655	0.41757	33.719	4.6142
chr2_6865448.0_6865467.0_-	CMPK2	11.777/20.044	620.46/18.758	15.91	319.61	4.2448
chr17_81665346.0_81665365.0_-	OXLD1	0/0	37.544/28.689	0.41757	33.117	4.589
chr4_94302186.0_94302205.0_+	HPGDS	0/0	50.388/14.345	0.41757	32.366	4.5569
chr1_15215133.0_15215152.0_-	TMEM51	0.84122/0	35.568/25.379	0.42061	30.473	4.4696
chr17_3656682.0_3656701.0_+	CTNS	0/0	33.592/25.379	0.41757	29.485	4.4266
chr19_55239308.0_55239327.0_+	AAVS1	4.2061/0.83515	6.916/163.31	2.5206	85.113	4.6123
chr12_47965337.0_47965356.0_-	TMEM106C	0/0	26.676/28.689	0.41757	27.683	4.3387
chr11_534202.0_534221.0_+	HRAS	0/0	10.868/44.138	0.41757	27.503	4.3296
chr1_207717666.0_207717685.0_-	CR1L	0/0	14.82/39.724	0.41757	27.272	4.3179
chr7_138659909.0_138659928.0_+	SVOPL	0/0	21.736/30.896	0.41757	26.316	4.2683
chr5_137870817.0_137870836.0_-	MYOT	0/0	15.808/36.414	0.41757	26.111	4.2574
chr9_137220747.0_137220766.0_-	RNF208	0.84122/0	15.808/36.414	0.42061	26.111	4.2543
chr2_127058999.0_127059018.0_+	BIN1	0/2.5054	91.883/8.8275	1.2527	50.356	4.5108
chr12_1952909.0_1952928.0_+	DCP1B	20.189/13.362	505.85/7.7241	16.776	256.79	3.8582
chr14_96241133.0_96241152.0_-	BDKRB2	0/10.857	9.8799/233.93	5.4285	121.9	4.2569
chr2_86166615.0_86166634.0_-	IMMT	0/0	22.724/25.379	0.41757	24.051	4.1434
chr17_7792685.0_7792704.0_-	DNAH2	0/0.83515	17.784/29.793	0.41757	23.788	4.1282
chr11_31433562.0_31433581.0_-	IMMP1L	0/0	8.892/38.62	0.41757	23.756	4.1263
chr16_25240326.0_25240345.0_-	ZKSCAN2	0.84122/0	36.556/11.034	0.42061	23.795	4.1255
chrX_135865955.0_135865974.0_+	CT45A9	0.84122/0	29.64/17.655	0.42061	23.647	4.1169
chr14_23475738.0_23475757.0_-	NGDN	0/0	12.844/34.207	0.41757	23.525	4.1128
chr1_109689096.0_109689115.0_-	GSTM1	0/0	41.496/5.5172	0.41757	23.506	4.1117
chr12_45891811.0_45891830.0_+	ARID2	0/0	26.676/19.862	0.41757	23.269	4.0976
chr6_89267722.0_89267741.0_+	GABRR2	0.84122/0	15.808/30.896	0.42061	23.352	4.0995
chr1_22081737.0_22081756.0_+	CDC42	31.125/5.0109	37.544/456.82	18.068	247.18	3.7022
chr19_49423209.0_49423228.0_+	PTH2	94.217/55088	131.4/91.586	27591	111.49	-7.9383
chr17_19704644.0_19704663.0_+	SLC47A2	0/0	32.604/13.241	0.41757	22.923	4.0769
chr2_233760477.0_233760496.0_+	UGT1A1	0/0.83515	33.592/12.138	0.41757	22.865	4.0734
chr19_33097861.0_33097880.0_+	GPATCH1	0.84122/0	7.904/37.517	0.42061	22.71	4.0609
chr14_74798135.0_74798154.0_-	YLPM1	0.84122/0	21.736/23.172	0.42061	22.454	4.0453
chr4_56450681.0_56450700.0_+	PAICS	0.84122/0	13.832/30.896	0.42061	22.364	4.0397
chr15_83576608.0_83576627.0_-	SH3GL3	0/0.83515	25.688/18.758	0.41757	22.223	4.0341
chr5_178883306.0_178883325.0_-	ZNF354B	0.84122/0	26.676/17.655	0.42061	22.165	4.0274
chr11_113344281.0_113344300.0_-	TTC12	0/0	23.712/19.862	0.41757	21.787	4.0067
chr14_73879168.0_73879187.0_-	PTGR2	19.348/20.044	20.748/472.27	19.696	246.51	3.5801
chr2_47832573.0_47832592.0_-	FBXO11	0/0	0/43.034	0.41757	21.517	3.9895
chr3_9370190.0_9370209.0_-	ROSA26	5.0473/25.054	14.82/392.82	15.051	203.82	3.6736
chr1_44130615.0_44130634.0_+	KLF17	0.84122/0	17.784/25.379	0.42061	21.582	3.9906
chr1_145294051.0_145294070.0_-	NBPF20	0/0	22.724/19.862	0.41757	21.293	3.9751
chrX_30559844.0_30559863.0_+	CXorf21	0/0.83515	26.676/15.448	0.41757	21.062	3.9601
chr1_44129373.0_44129392.0_-	KLF17	0/0	18.772/23.172	0.41757	20.972	3.9542
chr15_91017819.0_91017838.0_+	VPS33B	0/0	11.856/29.793	0.41757	20.824	3.9444
chr5_79641131.0_79641150.0_-	PAPD4	0/0	32.604/8.8275	0.41757	20.716	3.9372
chr2_216283646.0_216283665.0_-	2026-03-04	0/0	13.832/27.586	0.41757	20.709	3.9368
chr7_129512294.0_129512313.0_+	SMKR1	0/0.83515	4.94/36.414	0.41757	20.677	3.9347
chr22_24085067.0_24085086.0_-	CABIN1	0/1.6703	22.724/39.724	0.83515	31.224	4.1342
chr3_46734205.0_46734224.0_+	PRSS46	0/2.5054	23.712/56.275	1.2527	39.994	4.1857
chr12_54340552.0_54340571.0_-	COPZ1	0/0	17.784/23.172	0.41757	20.478	3.9214
chr11_95026328.0_95026347.0_+	KDM4E	0.84122/0.83515	4.94/57.379	0.83818	31.159	4.1289
chr5_44811133.0_44811152.0_+	MRPS30	0.84122/0	6.916/34.207	0.42061	20.561	3.9239
chr1_147908507.0_147908526.0_+	GJA8	4.2061/20.879	30.628/313.38	12.542	172	3.6752
chr17_42839346.0_42839365.0_-	PSME3	0/0	21.736/18.758	0.41757	20.247	3.9058
chr13_106567657.0_106567676.0_-	ARGLU1	0.84122/0	12.844/27.586	0.42061	20.215	3.9005
chr5_140828481.0_140828500.0_-	PCDHA6	0.84122/0	12.844/27.586	0.42061	20.215	3.9005
chr6_99342970.0_99342989.0_-	FAXC	13.46/5.846	266.76/18.758	9.6528	142.76	3.7543
chr5_127551723.0_127551742.0_+	PRRC1	0/0	15.808/24.276	0.41757	20.042	3.8918
chr9_81946551.0_81946570.0_+	SPATA31D3	0/0	16.796/23.172	0.41757	19.984	3.8878
chr17_3215664.0_3215683.0_-	OR1A1	0/0	26.676/13.241	0.41757	19.959	3.886
chr5_134959099.0_134959118.0_+	PCBD2	0/0	26.676/13.241	0.41757	19.959	3.886
chr6_41150828.0_41150847.0_-	TREML1	0/0	36.556/3.3103	0.41757	19.933	3.8843
chr13_72728972.0_72728991.0_+	BORA	0/0	18.772/20.965	0.41757	19.869	3.8798
chr21_30215804.0_30215823.0_-	CLDN8	0/0.83515	19.76/19.862	0.41757	19.811	3.8758
chr1_25990750.0_25990769.0_+	PAFAH2	0/0	20.748/18.758	0.41757	19.753	3.8718
chr11_56470325.0_56470344.0_+	OR5M3	0/0	20.748/18.758	0.41757	19.753	3.8718
chr21_30425398.0_30425417.0_+	KRTAP13-3	0/0	12.844/26.483	0.41757	19.663	3.8656
chr1_204411314.0_204411333.0_+	PPP1R15B	0/0	3.952/35.31	0.41757	19.631	3.8633
chr11_73966218.0_73966237.0_+	DNAJB13	0/0	14.82/24.276	0.41757	19.548	3.8575
chr5_112835092.0_112835111.0_+	APC	0/0	24.7/14.345	0.41757	19.522	3.8557
chr16_55823659.0_55823678.0_-	CES1	0/0.83515	25.688/13.241	0.41757	19.465	3.8516
chr14_59487781.0_59487800.0_-	JKAMP	0.84122/0	34.58/4.4138	0.42061	19.497	3.8508
chr16_77862808.0_77862827.0_-	VAT1L	0/0	27.664/11.034	0.41757	19.349	3.8435
chr14_71672596.0_71672615.0_-	SIPA1L1	0/0	18.772/19.862	0.41757	19.317	3.8412
chr11_74289082.0_74289101.0_+	P4HA3	0/0	18.772/19.862	0.41757	19.317	3.8412
chr13_113110820.0_113110839.0_+	F7	0/0	28.652/9.931	0.41757	19.291	3.8394
chr22_30663632.0_30663651.0_+	DUSP18	0/0	20.748/17.655	0.41757	19.201	3.833
chr19_55165449.0_55165468.0_+	AAVS1	0.84122/0	10.868/27.586	0.42061	19.227	3.8317
chr11_129884129.0_129884148.0_-	NFRKB	0/0	21.736/16.552	0.41757	19.144	3.8288
chr11_60529354.0_60529373.0_+	MS4A13	0/0	13.832/24.276	0.41757	19.054	3.8224
chr1_43361191.0_43361210.0_+	CDC20	0/0	23.712/14.345	0.41757	19.028	3.8205
chr1_37839980.0_37839999.0_-	MTF1	0/0	33.592/4.4138	0.41757	19.003	3.8187
chr2_233841972.0_233841991.0_+	HJURP	0/0	24.7/13.241	0.41757	18.971	3.8164
chr2_160174013.0_160174032.0_-	ITGB6	0/0	24.7/13.241	0.41757	18.971	3.8164
chr7_102554537.0_102554556.0_+	SPDYE2	0/0	34.58/3.3103	0.41757	18.945	3.8145
chr2_191350189.0_191350208.0_+	MYO1B	0/0	20.748/16.552	0.41757	18.65	3.793
chr5_40775462.0_40775481.0_+	PRKAA1	0/0	2.964/34.207	0.41757	18.585	3.7883
chr17_17491416.0_17491435.0_-	MED9	0/1.6703	56.316/0	0.83515	28.158	3.9899
chr16_71773293.0_71773312.0_+	AP1G1	0/0	32.604/4.4138	0.41757	18.509	3.7826
chr10_121975148.0_121975167.0_-	NSMCE4A	0.84122/0	12.844/24.276	0.42061	18.56	3.7833
chrX_15750133.0_15750152.0_+	CA5B	7.571/2.5054	12.844/160	5.0382	86.421	3.8558
chr18_13645211.0_13645230.0_-	LDLRAD4	0.84122/0	22.724/14.345	0.42061	18.534	3.7814
chr11_32588683.0_32588702.0_+	EIF3M	0/0.83515	14.82/22.069	0.41757	18.444	3.7779
chr7_144074765.0_144074784.0_+	OR2A25	1.6824/0.83515	45.448/26.483	1.2588	35.965	4.0325
chr10_104064496.0_104064515.0_+	COL17A1	0/1.6703	22.724/33.103	0.83515	27.914	3.9778
chr11_119088270.0_119088289.0_+	HMBS	0.84122/0	14.82/22.069	0.42061	18.444	3.7748
chr6_122446860.0_122446879.0_-	SERINC1	0/0	25.688/11.034	0.41757	18.361	3.7717
chrX_153982447.0_153982466.0_+	TMEM187	1.6824/0	31.616/24.276	0.84122	27.946	3.9746
chr13_27792984.0_27793003.0_+	GSX1	0/0	8.892/27.586	0.41757	18.239	3.7625
chr19_11616972.0_11616991.0_+	ZNF627	0/0	18.772/17.655	0.41757	18.213	3.7606
chr19_57979338.0_57979357.0_-	ZNF606	1.6824/0	47.424/7.7241	0.84122	27.574	3.956
chr3_47122292.0_47122311.0_-	SETD2	0.84122/0	20.748/15.448	0.42061	18.098	3.7488
chr15_41836161.0_41836180.0_+	JMJD7	0/0	15.808/19.862	0.41757	17.835	3.7319
chr22_23123239.0_23123258.0_+	GNAZ	0/0	15.808/19.862	0.41757	17.835	3.7319
chr3_151328505.0_151328524.0_-	P2RY13	0/0	6.916/28.689	0.41757	17.803	3.7294
chr8_116726137.0_116726156.0_-	EIF3H	0/0	6.916/28.689	0.41757	17.803	3.7294
chr17_17977740.0_17977759.0_-	LRRC48	0.84122/1.6703	28.652/40.827	1.2558	34.74	3.9858
chr12_94412333.0_94412352.0_-	CEP83	0/0	35.568/0	0.41757	17.784	3.728
chr7_2539586.0_2539605.0_+	BRAT1	0.84122/0	6.916/28.689	0.42061	17.803	3.7264
chr16_21414957.0_21414976.0_+	NPIPB3	0/0	8.892/26.483	0.41757	17.687	3.7206
chr1_196949452.0_196949471.0_-	CFHR2	0/0	9.8799/25.379	0.41757	17.63	3.7161
chr11_31414837.0_31414856.0_+	DNAJC24	0/0	10.868/24.276	0.41757	17.572	3.7116
chr19_55114381.0_55114400.0_+	AAVS1	0/0	10.868/24.276	0.41757	17.572	3.7116
chr5_64213949.0_64213968.0_-	RNF180	0/0	2.964/32	0.41757	17.482	3.7046
chr18_49974593.0_49974612.0_+	MYO5B	0/0	12.844/22.069	0.41757	17.456	3.7026
chr1_236838419.0_236838438.0_-	MTR	0/0	22.724/12.138	0.41757	17.431	3.7006
chr6_GL000256v2_alt_1903192.0_1903211.0_-	PPP1R10	0/0	23.712/11.034	0.41757	17.373	3.6961
chr17_3655080.0_3655099.0_+	CTNS	0/0	15.808/18.758	0.41757	17.283	3.689
chr15_75727273.0_75727292.0_+	ODF3L1	22832/55.955	58.292/65.103	11444	61.697	-7.5121
chr1_212329244.0_212329263.0_+	PPP2R5A	0/1.6703	13.832/38.62	0.83515	26.226	3.891
chr1_12651229.0_12651248.0_-	AADACL4	0/0	16.796/17.655	0.41757	17.225	3.6845
chr3_149895527.0_149895546.0_+	RNF13	0.84122/0	34.58/0	0.42061	17.29	3.6865
chr17_1661972.0_1661991.0_+	PRPF8	0/0	7.904/26.483	0.41757	17.193	3.6819
chr17_58543198.0_58543217.0_-	C17orf47	31.125/22509	68.172/69.517	11270	68.844	-7.3343
chr17_50115659.0_50115678.0_+	SAMD14	2.5237/0	48.412/18.758	1.2618	33.585	3.9346
chr9_34659812.0_34659831.0_-	IL11RA	0/0	10.868/23.172	0.41757	17.02	3.6681
chr14_72723639.0_72723658.0_-	DPF3	0/0	10.868/23.172	0.41757	17.02	3.6681
chr19_35337928.0_35337947.0_+	CD22	0/0	10.868/23.172	0.41757	17.02	3.6681
chr7_116526563.0_116526582.0_+	CAV1	0/0	10.868/23.172	0.41757	17.02	3.6681
chr19_37601053.0_37601072.0_+	ZNF540	0.84122/0	9.8799/24.276	0.42061	17.078	3.6696
chr11_18558272.0_18558291.0_-	UEVLD	0/0	20.748/13.241	0.41757	16.995	3.6661
chr1_169793152.0_169793171.0_+	METTL18	0/0	11.856/22.069	0.41757	16.962	3.6635
chr12_133057623.0_133057642.0_+	ZNF84	0/0	11.856/22.069	0.41757	16.962	3.6635
chr4_88113435.0_88113454.0_-	ABCG2	0/0.83515	21.736/12.138	0.41757	16.937	3.6614
chr18_46489002.0_46489021.0_+	LOXHD1	0/0	21.736/12.138	0.41757	16.937	3.6614
chr12_132151266.0_132151285.0_-	NOC4L	1.6824/0	20.748/30.896	0.84122	25.822	3.8647
chr7_18585467.0_18585486.0_+	HDAC9	0/0	22.724/11.034	0.41757	16.879	3.6568
chr2_173955431.0_173955450.0_-	SP3	0.84122/0	2.964/30.896	0.42061	16.93	3.6578
chr15_32158532.0_32158551.0_-	CHRNA7	0/0	13.832/19.862	0.41757	16.847	3.6542
chr12_109488627.0_109488646.0_+	UBE3B	2.5237/0	59.28/6.6206	1.2618	32.95	3.9079
chr19_55198688.0_55198707.0_-	AAVS1	2.5237/0	31.616/34.207	1.2618	32.911	3.9062
chr22_37024546.0_37024565.0_-	MPST	0/0	14.82/18.758	0.41757	16.789	3.6495
chr2_36855315.0_36855334.0_+	STRN	0/0	14.82/18.758	0.41757	16.789	3.6495
chr3_132356773.0_132356792.0_-	ACPP	21.872/6.6812	295.41/15.448	14.276	155.43	3.3561
chr9_137436085.0_137436104.0_+	ENTPD8	0.84122/0	24.7/8.8275	0.42061	16.764	3.6443
chr4_106328153.0_106328172.0_+	AIMP1	0/0	16.796/16.552	0.41757	16.674	3.6401
chr22_27897856.0_27897875.0_-	PITPNB	0/0	26.676/6.6206	0.41757	16.648	3.638
chr22_24546949.0_24546968.0_+	GUCD1	0.84122/0	16.796/16.552	0.42061	16.674	3.637
chr7_149847841.0_149847860.0_+	ZNF862	0/0.83515	27.664/5.5172	0.41757	16.591	3.6333
chr11_3017906.0_3017925.0_+	CARS	0/0.83515	10.868/22.069	0.41757	16.468	3.6232
chr1_183648629.0_183648648.0_+	APOBEC4	0.84122/0	9.8799/23.172	0.42061	16.526	3.6249
chr19_55158810.0_55158829.0_+	AAVS1	0.84122/0	9.8799/23.172	0.42061	16.526	3.6249
chr17_78049787.0_78049806.0_+	TNRC6C	0/2.5054	26.676/37.517	1.2527	32.096	3.8769
chr1_13418335.0_13418354.0_+	PRAMEF20	0/0	20.748/12.138	0.41757	16.443	3.6211
chr19_7049408.0_7049427.0_-	MBD3L2	0/0	1.976/30.896	0.41757	16.436	3.6206
chr5_465133.0_465152.0_-	EXOC3	0/0	12.844/19.862	0.41757	16.353	3.6137
chr2_238433551.0_238433570.0_+	ASB1	0.84122/0	11.856/20.965	0.42061	16.411	3.6154
chr10_87228590.0_87228609.0_-	NUTM2A	0/0	22.724/9.931	0.41757	16.327	3.6116
chr2_21008298.0_21008317.0_-	APOB	0/0.83515	22.724/9.931	0.41757	16.327	3.6116
chr16_87402174.0_87402193.0_+	MAP1LC3B	0.84122/0	21.736/11.034	0.42061	16.385	3.6133
chr2_240887085.0_240887104.0_-	C2orf54	0/5.0109	58.292/39.724	2.5054	49.008	3.8345
chr16_89935007.0_89935026.0_-	TUBB3	24.395/10.022	330.98/12.138	17.209	171.56	3.2444
chr16_5065750.0_5065769.0_+	C16orf89	0/0	14.82/17.655	0.41757	16.237	3.6041
chr14_24370095.0_24370114.0_+	NFATC4	0/0	14.82/17.655	0.41757	16.237	3.6041
chrX_74304426.0_74304445.0_-	ZCCHC13	0/0.83515	5.928/26.483	0.41757	16.205	3.6014
chr13_30463255.0_30463274.0_-	HMGB1	1.6824/0	29.64/19.862	0.84122	24.751	3.8059
chr17_81941628.0_81941647.0_+	MYADML2	1.6824/0	39.52/9.931	0.84122	24.725	3.8045
chr3_9751888.0_9751907.0_-	OGG1	1.6824/2.5054	29.64/57.379	2.0939	43.509	3.8466
chr3_98532140.0_98532159.0_-	GPR15	0/0	16.796/15.448	0.41757	16.122	3.5944
chr9_113258840.0_113258859.0_+	SLC31A1	0/0	16.796/15.448	0.41757	16.122	3.5944
chr4_2304630.0_2304649.0_+	ZFYVE28	0/0	8.892/23.172	0.41757	16.032	3.5868
chr19_40503960.0_40503979.0_+	SPTBN4	0/0	18.772/13.241	0.41757	16.007	3.5846
chr1_244841938.0_244841957.0_+	COX20	0/0	0/32	0.41757	16	3.584
chr14_KI270847v1_alt_321576.0_321595.0_-	C14orf142	0/0	9.8799/22.069	0.41757	15.974	3.5819
chr6_8097444.0_8097463.0_-	EEF1E1	0/0	9.8799/22.069	0.41757	15.974	3.5819
chr9_17056.0_17075.0_+	WASH1	0/1.6703	37.544/11.034	0.83515	24.289	3.7845
chr8_143576103.0_143576122.0_-	NAPRT	0/0	19.76/12.138	0.41757	15.949	3.5797
chr6_145805063.0_145805082.0_-	FBXO30	0/0	20.748/11.034	0.41757	15.891	3.5748
chr10_104133666.0_104133685.0_-	CFAP43	0/0	1.976/29.793	0.41757	15.884	3.5742
chr5_94050732.0_94050751.0_-	FAM172A	0.84122/0	19.76/12.138	0.42061	15.949	3.5766
chr16_2208803.0_2208822.0_+	MLST8	0/0.83515	11.856/19.862	0.41757	15.859	3.572
chr19_55207501.0_55207520.0_+	AAVS1	0/0	11.856/19.862	0.41757	15.859	3.572
chr15_42735514.0_42735533.0_+	CDAN1	3.3649/0	24.7/49.655	1.6824	37.177	3.8311
chr10_17233613.0_17233632.0_+	VIM	0/0.83515	31.616/0	0.41757	15.808	3.5676
chr3_111579187.0_111579206.0_+	CD96	0/0	22.724/8.8275	0.41757	15.776	3.5649
chr1_6645883.0_6645902.0_-	DNAJC11	0/0.83515	3.952/27.586	0.41757	15.769	3.5643
chr17_15438184.0_15438203.0_-	CDRT4	0/0	13.832/17.655	0.41757	15.743	3.5621
chr9_89315246.0_89315265.0_+	CKS2	0/0	23.712/7.7241	0.41757	15.718	3.5599
chr20_23826565.0_23826584.0_-	CST2	0/0.83515	4.94/26.483	0.41757	15.711	3.5593
chr12_64043531.0_64043550.0_-	SRGAP1	0.84122/0	22.724/8.8275	0.42061	15.776	3.5618
chr4_88697517.0_88697536.0_+	NAP1L5	2.5237/0	3.952/57.379	1.2618	30.665	3.8073
chr19_43526331.0_43526350.0_-	ETHE1	54.679/16979	82.992/47.448	8517	65.22	-7.0071
chr19_5679625.0_5679644.0_+	C19orf70	0/0	25.688/5.5172	0.41757	15.603	3.5499
chr14_64541705.0_64541724.0_+	HSPA2	0/0.83515	16.796/14.345	0.41757	15.57	3.5471
chr2_113927358.0_113927377.0_-	ACTR3	0/0.83515	16.796/14.345	0.41757	15.57	3.5471
chr5_146172732.0_146172751.0_+	LARS	0/0.83515	16.796/14.345	0.41757	15.57	3.5471
chr2_138000944.0_138000963.0_+	HNMT	0.84122/0	15.808/15.448	0.42061	15.628	3.549
chr7_90160893.0_90160912.0_-	STEAP1	0/0	7.904/23.172	0.41757	15.538	3.5443
chr11_94544680.0_94544699.0_+	FUT4	0/0	17.784/13.241	0.41757	15.513	3.5421
chr12_56339710.0_56339729.0_-	IL23A	0/0	17.784/13.241	0.41757	15.513	3.5421
chr18_60372026.0_60372045.0_+	MC4R	0.84122/0	26.676/4.4138	0.42061	15.545	3.5418
chr17_81902367.0_81902386.0_+	NPB	0.84122/0	7.904/23.172	0.42061	15.538	3.5412
chr7_107576474.0_107576493.0_-	DUS4L	0.84122/0	7.904/23.172	0.42061	15.538	3.5412
chr1_183648385.0_183648404.0_+	APOBEC4	0/0	9.8799/20.965	0.41757	15.423	3.5342
chr4_123401747.0_123401766.0_+	SPRY1	0/0.83515	9.8799/20.965	0.41757	15.423	3.5342
chr1_10007727.0_10007746.0_+	RBP7	1.6824/0	21.736/25.379	0.84122	23.557	3.7374
chr19_2042467.0_2042486.0_-	MKNK2	24.395/16143	42.484/52.965	8083.5	47.724	-7.3744
chr8_109340514.0_109340533.0_+	ENY2	0/0.83515	1.976/28.689	0.41757	15.333	3.5263
chr7_101237465.0_101237484.0_+	CLDN15	0/0	30.628/0	0.41757	15.314	3.5246
chr6_26216428.0_26216447.0_+	HIST1H2BG	0/0	30.628/0	0.41757	15.314	3.5246
chr12_55426487.0_55426506.0_+	OR6C76	0/0	11.856/18.758	0.41757	15.307	3.524
chr16_153929.0_153948.0_+	HBZ	0.84122/0	10.868/19.862	0.42061	15.365	3.526
chr15_75904511.0_75904530.0_+	FBXO22	0/0	21.736/8.8275	0.41757	15.282	3.5218
chr10_93359889.0_93359908.0_-	MYOF	0/0.83515	21.736/8.8275	0.41757	15.282	3.5218
chr3_53192137.0_53192156.0_+	PRKCD	0/0	22.724/7.7241	0.41757	15.224	3.5166
chrX_80722745.0_80722764.0_+	BRWD3	2.5237/0	17.784/41.931	1.2618	29.857	3.7701
chr1_41362289.0_41362308.0_-	FOXO6	0/0	23.712/6.6206	0.41757	15.166	3.5115
chr1_103433037.0_103433056.0_-	LOC101928436	0/0	4.94/25.379	0.41757	15.16	3.5109
chr15_84658087.0_84658106.0_-	NMB	0/0	4.94/25.379	0.41757	15.16	3.5109
chr10_45826297.0_45826316.0_-	AGAP4	0/1.6703	21.736/24.276	0.83515	23.006	3.7094
chr17_4558660.0_4558679.0_-	GGT6	0/0	5.928/24.276	0.41757	15.102	3.5057
chr4_186077046.0_186077065.0_-	TLR3	0/0	15.808/14.345	0.41757	15.076	3.5034
chr2_229155882.0_229155901.0_-	PID1	0.84122/0	24.7/5.5172	0.42061	15.109	3.5032
chr6_114057450.0_114057469.0_+	HS3ST5	0/0	26.676/3.3103	0.41757	14.993	3.496
chr16_70528998.0_70529017.0_+	SF3B3	0/0	7.904/22.069	0.41757	14.986	3.4953
chr2_74366842.0_74366861.0_-	DCTN1	0/0	17.784/12.138	0.41757	14.961	3.493
chr6_96896831.0_96896850.0_-	NDUFAF4	1.6824/0	24.7/20.965	0.84122	22.833	3.6942
chr20_56359134.0_56359153.0_-	FAM210B	0.84122/0	26.676/3.3103	0.42061	14.993	3.4929
chr1_23794262.0_23794281.0_+	LYPLA2	0/0	0/29.793	0.41757	14.896	3.4872
chrX_71303883.0_71303902.0_+	ITGB1BP2	0.84122/0	17.784/12.138	0.42061	14.961	3.49
chr12_53211794.0_53211813.0_+	RARG	2.5237/10.857	16.796/152.27	6.6903	84.535	3.4754
chr8_35568226.0_35568245.0_-	UNC5D	0/0.83515	19.76/9.931	0.41757	14.845	3.4826
chr19_18853277.0_18853296.0_+	UPF1	0.84122/7.5163	43.472/80.551	4.1788	62.011	3.6049
chr19_55486641.0_55486660.0_+	NAT14	1.6824/0	18.772/26.483	0.84122	22.627	3.6817
chr6_27808316.0_27808335.0_+	HIST1H2AI	1.6824/0	19.76/25.379	0.84122	22.57	3.6782
chr1_63533478.0_63533497.0_-	EFCAB7	0/1.6703	21.736/23.172	0.83515	22.454	3.6759
chr9_69046379.0_69046398.0_+	FXN	2.5237/0	34.58/23.172	1.2618	28.876	3.7234
chr19_11723111.0_11723130.0_-	ZNF823	1.6824/0	11.856/33.103	0.84122	22.48	3.6727
chr6_25921389.0_25921408.0_+	SLC17A2	0/0	12.844/16.552	0.41757	14.698	3.4691
chr16_4652750.0_4652769.0_+	MGRN1	0.84122/0	11.856/17.655	0.42061	14.755	3.4713
chr19_51006638.0_51006657.0_+	KLK9	0.84122/0	11.856/17.655	0.42061	14.755	3.4713
chr19_49016579.0_49016598.0_+	LHB	5.0473/6.6812	127.45/25.379	5.8642	76.415	3.4954
chr17_81103702.0_81103721.0_+	BAIAP2	0.84122/0	12.844/16.552	0.42061	14.698	3.466
chr19_55221007.0_55221026.0_-	AAVS1	0/0	23.712/5.5172	0.41757	14.615	3.4614
chr3_32138650.0_32138669.0_-	GPD1L	0/0	4.94/24.276	0.41757	14.608	3.4608
chr21_34670267.0_34670286.0_+	CLIC6	0.84122/0	3.952/25.379	0.42061	14.666	3.463
chr6_89950756.0_89950775.0_+	BACH2	0.84122/0	24.7/4.4138	0.42061	14.557	3.453
chr11_113986068.0_113986087.0_+	HTR3A	0/0	16.796/12.138	0.41757	14.467	3.4477
chr18_36805420.0_36805439.0_+	TPGS2	0/0	16.796/12.138	0.41757	14.467	3.4477
chr5_62580602.0_62580621.0_-	LRRC70	0/0	7.904/20.965	0.41757	14.435	3.4447
chr5_139455338.0_139455357.0_+	ECSCR	4.2061/0	61.256/16.552	2.103	38.904	3.6848
chr3_196391849.0_196391868.0_+	UBXN7	0/0	8.892/19.862	0.41757	14.377	3.4393
chr4_78826054.0_78826073.0_+	BMP2K	0/0	18.772/9.931	0.41757	14.351	3.4369
chr7_134301792.0_134301811.0_-	SLC35B4	0/0	18.772/9.931	0.41757	14.351	3.4369
chr22_35084393.0_35084412.0_+	ISX	0/1.6703	22.724/20.965	0.83515	21.845	3.6379
chr1_27114101.0_27114120.0_-	SLC9A1	0/0	0/28.689	0.41757	14.345	3.4362
chrX_49831030.0_49831049.0_+	PAGE4	0/0	0/28.689	0.41757	14.345	3.4362
chr16_20348476.0_20348495.0_+	UMOD	0/0	28.652/0	0.41757	14.326	3.4345
chr1_64778080.0_64778099.0_-	RAVER2	0/0	9.8799/18.758	0.41757	14.319	3.4338
chr1_202945003.0_202945022.0_+	ADIPOR1	0/0	11.856/16.552	0.41757	14.204	3.4229
chr7_6173682.0_6173701.0_+	CYTH3	0/0	21.736/6.6206	0.41757	14.178	3.4205
chr21_42743816.0_42743835.0_+	PDE9A	3.3649/0.83515	33.592/43.034	2.1	38.313	3.6647
chr13_113406739.0_113406758.0_+	LOC101928841	0/1.6703	8.892/34.207	0.83515	21.549	3.6191
chr3_69122262.0_69122281.0_-	LMOD3	0.84122/0	11.856/16.552	0.42061	14.204	3.4198
chr5_178623332.0_178623351.0_-	CLK4	3.3649/0	16.796/49.655	1.6824	33.225	3.6734
chr18_49490883.0_49490902.0_+	RPL17	0.84122/0	21.736/6.6206	0.42061	14.178	3.4174
chr2_39704127.0_39704146.0_-	TMEM178A	0.84122/0	2.964/25.379	0.42061	14.172	3.4168
chr3_111567626.0_111567645.0_+	CD96	0/0	13.832/14.345	0.41757	14.088	3.4119
chrX_106981387.0_106981406.0_-	MORC4	0/2.5054	29.64/25.379	1.2527	27.509	3.6617
chr22_23816870.0_23816889.0_+	SMARCB1	2.5237/0	27.664/27.586	1.2618	27.625	3.6617
chr19_44914928.0_44914947.0_+	APOC1	0/0	4.94/23.172	0.41757	14.056	3.4089
chr7_4757115.0_4757134.0_+	FOXK1	0/0	14.82/13.241	0.41757	14.031	3.4064
chr11_77842576.0_77842595.0_+	AAMDC	0/0.83515	14.82/13.241	0.41757	14.031	3.4064
chr12_103986984.0_103987003.0_+	TDG	0.84122/0.83515	11.856/30.896	0.83818	21.376	3.6056
chrX_108134108.0_108134127.0_-	ATG4A	0/0	5.928/22.069	0.41757	13.998	3.4033
chr1_153983271.0_153983290.0_-	RAB13	1.6824/0	20.748/22.069	0.84122	21.408	3.6053
chr3_49722638.0_49722657.0_-	GMPPB	0/0	25.688/2.2069	0.41757	13.947	3.3984
chr2_97732952.0_97732971.0_+	ZAP70	0/1.6703	23.712/18.758	0.83515	21.235	3.5989
chr19_10829149.0_10829168.0_+	DNM2	42.902/11922	55.328/33.103	5982.3	44.215	-7.048
chr14_69116367.0_69116386.0_-	DCAF5	0/0	16.796/11.034	0.41757	13.915	3.3953
chr5_41762136.0_41762155.0_-	OXCT1	0/0	16.796/11.034	0.41757	13.915	3.3953
chr6_GL000255v2_alt_3053803.0_3053822.0_+	LSM2	0/1.6703	34.58/7.7241	0.83515	21.152	3.5935
chr17_6815924.0_6815943.0_-	TEKT1	0.84122/0	6.916/20.965	0.42061	13.941	3.3947
chr6_116540393.0_116540412.0_+	TRAPPC3L	0/0	27.664/0	0.41757	13.832	3.3872
chrX_131283028.0_131283047.0_+	IGSF1	0/0	8.892/18.758	0.41757	13.825	3.3866
chr7_16465613.0_16465632.0_+	SOSTDC1	0/0.83515	8.892/18.758	0.41757	13.825	3.3866
chr19_55163582.0_55163601.0_-	AAVS1	1.6824/0	34.58/7.7241	0.84122	21.152	3.5887
chr5_69262219.0_69262238.0_-	CDK7	0.84122/0	7.904/19.862	0.42061	13.883	3.3891
chr19_11554034.0_11554053.0_-	ELOF1	1.6824/0	15.808/26.483	0.84122	21.145	3.5883
chr17_GL383564v2_alt_35571.0_35590.0_+	KRT31	1.6824/0	35.568/6.6206	0.84122	21.094	3.5849
chr2_55344453.0_55344472.0_-	CCDC88A	1.6824/0	17.784/24.276	0.84122	21.03	3.5807
chr10_100540707.0_100540726.0_+	HIF1AN	0/0	0.98799/26.483	0.41757	13.735	3.3778
chr6_41740549.0_41740568.0_-	PGC	0/0	10.868/16.552	0.41757	13.71	3.3753
chr1_15736777.0_15736796.0_+	SLC25A34	0/0	10.868/16.552	0.41757	13.71	3.3753
chr4_70031978.0_70031997.0_+	HTN3	0/0	10.868/16.552	0.41757	13.71	3.3753
chr17_59220727.0_59220746.0_+	GDPD1	0/1.6703	10.868/30.896	0.83515	20.882	3.5758
chr17_81122380.0_81122399.0_+	AATK	1.6824/0	18.772/23.172	0.84122	20.972	3.5769
chr15_78289686.0_78289705.0_-	WDR61	0/2.5054	32.604/20.965	1.2527	26.785	3.6245
chr8_125433319.0_125433338.0_+	TRIB1	0/0.83515	20.748/6.6206	0.41757	13.684	3.3728
chr6_169613560.0_169613579.0_-	WDR27	1.6824/0	9.8799/32	0.84122	20.94	3.5748
chr3_53823696.0_53823715.0_+	CHDH	0.84122/0	19.76/7.7241	0.42061	13.742	3.3753
chr14_23357340.0_23357359.0_+	EFS	0/0	1.976/25.379	0.41757	13.678	3.3721
chr8_27431003.0_27431022.0_-	PTK2B	0/0.83515	11.856/15.448	0.41757	13.652	3.3696
chr19_21744034.0_21744053.0_-	ZNF100	0.84122/0	10.868/16.552	0.42061	13.71	3.3722
chr19_55112484.0_55112503.0_-	AAVS1	0/0	21.736/5.5172	0.41757	13.627	3.3671
chr6_GL000254v2_alt_2330553.0_2330572.0_+	MUC21	0/2.5054	15.808/37.517	1.2527	26.662	3.6182
chr12_52846816.0_52846835.0_-	KRT78	0/0	12.844/14.345	0.41757	13.594	3.3639
chr20_62216714.0_62216733.0_+	HRH3	0/0	12.844/14.345	0.41757	13.594	3.3639
chr19_55197076.0_55197095.0_+	AAVS1	0.84122/2.5054	40.508/23.172	1.6733	31.84	3.6187
chr11_45971169.0_45971188.0_+	PHF21A	2.5237/0	25.688/27.586	1.2618	26.637	3.611
chr17_47669712.0_47669731.0_-	KPNB1	0/0	13.832/13.241	0.41757	13.537	3.3582
chr9_136747484.0_136747503.0_-	LCN6	0/0	13.832/13.241	0.41757	13.537	3.3582
chr5_157743900.0_157743919.0_+	LSM11	0/0	23.712/3.3103	0.41757	13.511	3.3557
chr6_47795341.0_47795360.0_-	OPN5	0/0.83515	4.94/22.069	0.41757	13.504	3.355
chr15_40573630.0_40573649.0_-	RPUSD2	0/0	14.82/12.138	0.41757	13.479	3.3525
chr7_103411510.0_103411529.0_-	SLC26A5	0/0.83515	15.808/11.034	0.41757	13.421	3.3467
chr9_6460688.0_6460707.0_+	UHRF2	0/0.83515	15.808/11.034	0.41757	13.421	3.3467
chr1_226890066.0_226890085.0_-	PSEN2	0/0	15.808/11.034	0.41757	13.421	3.3467
chr4_176792179.0_176792198.0_+	VEGFC	1.6824/0	27.664/13.241	0.84122	20.453	3.5424
chr14_59484204.0_59484223.0_+	L3HYPDH	0/0	26.676/0	0.41757	13.338	3.3383
chr19_7051334.0_7051353.0_+	MBD3L2	2.5237/0	13.832/38.62	1.2618	26.226	3.5894
chrX_155514100.0_155514119.0_-	TMLHE	0/0	7.904/18.758	0.41757	13.331	3.3377
chr5_158796426.0_158796445.0_-	EBF1	0.84122/0	6.916/19.862	0.42061	13.389	3.3404
chr19_5686445.0_5686464.0_+	HSD11B1L	0.84122/0	6.916/19.862	0.42061	13.389	3.3404
chr17_16952521.0_16952540.0_+	TNFRSF13B	0/0	17.784/8.8275	0.41757	13.306	3.3351
chr19_12799860.0_12799879.0_-	PRDX2	0/0	17.784/8.8275	0.41757	13.306	3.3351
chr15_40562786.0_40562805.0_+	C15orf57	0/0	17.784/8.8275	0.41757	13.306	3.3351
chr9_137187575.0_137187594.0_+	ANAPC2	9.2534/26.725	282.57/11.034	17.989	146.8	2.9604
chr16_11255012.0_11255031.0_-	SOCS1	2.5237/0	16.796/35.31	1.2618	26.053	3.5802
chr6_157184229.0_157184248.0_+	ARID1B	0/0	0/26.483	0.41757	13.241	3.3286
chr2_227813924.0_227813943.0_-	CCL20	0/0	9.8799/16.552	0.41757	13.216	3.326
chr2_29275218.0_29275237.0_-	ALK	0/0	9.8799/16.552	0.41757	13.216	3.326
chr7_8751655.0_8751674.0_-	NXPH1	0/0	9.8799/16.552	0.41757	13.216	3.326
chr12_92145491.0_92145510.0_+	BTG1	0/1.6703	14.82/25.379	0.83515	20.1	3.5232
chr1_44352857.0_44352876.0_+	ERI3	0/0	20.748/5.5172	0.41757	13.133	3.3175
chr7_129166851.0_129166870.0_-	TSPAN33	0/0	20.748/5.5172	0.41757	13.133	3.3175
chr14_100327220.0_100327239.0_-	SLC25A47	0/0	1.976/24.276	0.41757	13.126	3.3168
chrX_71110172.0_71110191.0_-	IL2RG	8.4122/10.022	7.904/177.65	9.217	92.779	3.1983
chr1_25229098.0_25229117.0_-	SYF2	0.84122/0	20.748/5.5172	0.42061	13.133	3.3144
chr3_136854943.0_136854962.0_-	SLC35G2	1.6824/0	16.796/23.172	0.84122	19.984	3.5106
chr6_GL000254v2_alt_2848342.0_2848361.0_+	MICB	1.6824/0	16.796/23.172	0.84122	19.984	3.5106
chr1_92843947.0_92843966.0_+	FAM69A	0/0	12.844/13.241	0.41757	13.043	3.3083
chr9_128933788.0_128933807.0_+	PHYHD1	0/0	12.844/13.241	0.41757	13.043	3.3083
chrX_153913849.0_153913868.0_-	ARHGAP4	0.84122/0.83515	8.892/30.896	0.83818	19.894	3.5067
chr8_95047026.0_95047045.0_+	NDUFAF6	0/0	22.724/3.3103	0.41757	13.017	3.3057
chr3_9363404.0_9363423.0_-	ROSA26	0/0	22.724/3.3103	0.41757	13.017	3.3057
chr8_123109599.0_123109618.0_+	TBC1D31	0.84122/0	2.964/23.172	0.42061	13.068	3.3078
chr8_53988250.0_53988269.0_-	TCEA1	0.84122/0	2.964/23.172	0.42061	13.068	3.3078
chr11_118168693.0_118168712.0_+	SCN2B	0.84122/0	12.844/13.241	0.42061	13.043	3.3052
chr4_56459447.0_56459466.0_-	PAICS	1.6824/0	0/39.724	0.84122	19.862	3.5021
chr21_34880563.0_34880582.0_+	RUNX1	3.3649/0	24.7/36.414	1.6824	30.557	3.5563
chr12_113077714.0_113077733.0_-	DTX1	0.84122/0	22.724/3.3103	0.42061	13.017	3.3026
chr6_29588618.0_29588637.0_+	OR2H2	0/0	23.712/2.2069	0.41757	12.959	3.2997
chr19_11343092.0_11343111.0_-	TMEM205	2.5237/0	16.796/34.207	1.2618	25.501	3.5505
chr1_173811130.0_173811149.0_+	CENPL	0.84122/0.83515	10.868/28.689	0.83818	19.779	3.4988
chr4_86672429.0_86672448.0_-	PTPN13	0.84122/0	13.832/12.138	0.42061	12.985	3.2993
chr7_107474865.0_107474884.0_+	GPR22	0/0	14.82/11.034	0.41757	12.927	3.2964
chr19_55227554.0_55227573.0_+	AAVS1	0/1.6703	21.736/17.655	0.83515	19.695	3.4953
chr2_20641028.0_20641047.0_+	HS1BP3	0/0.83515	24.7/1.1034	0.41757	12.902	3.2938
chr5_157651286.0_157651305.0_+	SOX30	0/0	24.7/1.1034	0.41757	12.902	3.2938
chr6_20126645.0_20126664.0_+	MBOAT1	0/0	15.808/9.931	0.41757	12.869	3.2904
chr3_122325337.0_122325356.0_+	CSTA	1.6824/0	2.964/36.414	0.84122	19.689	3.4901
chr7_7238797.0_7238816.0_+	C1GALT1	0/3.3406	50.388/9.931	1.6703	30.159	3.5446
chr11_134140684.0_134140703.0_+	JAM3	0/0	25.688/0	0.41757	12.844	3.2878
chrX_145827731.0_145827750.0_-	TMEM257	1.6824/0	12.844/26.483	0.84122	19.663	3.4883
chr5_141863911.0_141863930.0_+	PCDH1	0/0	6.916/18.758	0.41757	12.837	3.2871
chr5_90485672.0_90485691.0_-	POLR3G	0.84122/0.83515	32.604/6.6206	0.83818	19.612	3.4871
chr15_41189967.0_41189986.0_-	EXD1	0.84122/0	15.808/9.931	0.42061	12.869	3.2873
chr12_125124965.0_125124984.0_+	AACS	1.6824/0	4.94/34.207	0.84122	19.573	3.482
chr5_60764260.0_60764279.0_-	ELOVL7	0/3.3406	44.46/15.448	1.6703	29.954	3.5351
chr12_89524125.0_89524144.0_+	POC1B-GALNT4	0/0.83515	17.784/7.7241	0.41757	12.754	3.2784
chr17_5183639.0_5183658.0_-	ZNF594	0/2.5054	35.568/14.345	1.2527	24.956	3.5263
chr1_151838837.0_151838856.0_+	C2CD4D	2.5237/0	5.928/44.138	1.2618	25.033	3.5248
chr1_231694082.0_231694101.0_+	DISC1	3.3649/0.83515	14.82/54.069	2.1	34.444	3.5152
chr7_56060919.0_56060938.0_+	CCT6A	0/0.83515	18.772/6.6206	0.41757	12.696	3.2723
chr19_48587292.0_48587311.0_-	SULT2B1	0/0	0/25.379	0.41757	12.69	3.2716
chr19_38771948.0_38771967.0_+	LGALS7	5.0473/4.1757	53.352/60.689	4.6115	57.02	3.3701
chr7_107185897.0_107185916.0_+	HBP1	0/0	9.8799/15.448	0.41757	12.664	3.2689
chr15_73343393.0_73343412.0_-	HCN4	0/0	9.8799/15.448	0.41757	12.664	3.2689
chr1_158355354.0_158355373.0_+	CD1E	0/0.83515	19.76/5.5172	0.41757	12.639	3.2662
chr12_132141898.0_132141917.0_+	DDX51	1.6824/0	0/38.62	0.84122	19.31	3.4635
chr16_14720151.0_14720170.0_+	NPIPA2	1.6824/0	0/38.62	0.84122	19.31	3.4635
chr7_135032950.0_135032969.0_+	AGBL3	0/0	10.868/14.345	0.41757	12.606	3.2628
chr1_90005204.0_90005223.0_+	ZNF326	0/0	10.868/14.345	0.41757	12.606	3.2628
chr20_20159423.0_20159442.0_+	CFAP61	0/0	20.748/4.4138	0.41757	12.581	3.2601
chr18_61490779.0_61490798.0_-	CDH20	0/0	20.748/4.4138	0.41757	12.581	3.2601
chr2_74172620.0_74172639.0_-	MOB1A	0/0	20.748/4.4138	0.41757	12.581	3.2601
chr20_45512767.0_45512786.0_-	SPINT3	0/0	11.856/13.241	0.41757	12.549	3.2566
chr3_52260381.0_52260400.0_+	WDR82	0/0	21.736/3.3103	0.41757	12.523	3.2539
chr8_119418273.0_119418292.0_+	NOV	0/0.83515	2.964/22.069	0.41757	12.516	3.2532
chr2_30758123.0_30758142.0_-	CAPN13	0/0	12.844/12.138	0.41757	12.491	3.2505
chr17_81934913.0_81934932.0_+	PYCR1	0/0	12.844/12.138	0.41757	12.491	3.2505
chr8_101200066.0_101200085.0_+	ZNF706	0/2.5054	5.928/43.034	1.2527	24.481	3.4997
chr18_59157648.0_59157667.0_+	SEC11C	0/0	22.724/2.2069	0.41757	12.465	3.2478
chr17_63710785.0_63710804.0_+	STRADA	0/0	3.952/20.965	0.41757	12.459	3.247
chr11_58624105.0_58624124.0_+	CNTF	0.84122/0.83515	23.712/14.345	0.83818	19.028	3.4457
chr16_3204673.0_3204692.0_-	OR1F1	0/0	13.832/11.034	0.41757	12.433	3.2443
chr10_47523348.0_47523367.0_-	AGAP9	0/0.83515	13.832/11.034	0.41757	12.433	3.2443
chr22_24868807.0_24868826.0_-	SGSM1	13.46/0.83515	9.8799/139.03	7.1473	74.457	3.2112
chr3_119147064.0_119147083.0_-	C3orf30	0/5.0109	25.688/49.655	2.5054	37.671	3.4636
chr12_47964349.0_47964368.0_+	TMEM106C	0/0.83515	4.94/19.862	0.41757	12.401	3.2408
chr19_55222860.0_55222879.0_+	AAVS1	0/8.3515	2.964/101.52	4.1757	52.24	3.3627
chrY_6872579.0_6872598.0_+	AMELY	0/0	14.82/9.931	0.41757	12.375	3.2381
chr7_44572888.0_44572907.0_-	DDX56	0/4.1757	13.832/52.965	2.0879	33.399	3.4777
chr13_49259428.0_49259447.0_+	CDADC1	0/0	24.7/0	0.41757	12.35	3.2353
chr17_45137086.0_45137105.0_+	ACBD4	0/0	5.928/18.758	0.41757	12.343	3.2346
chr20_62064670.0_62064689.0_-	TAF4	0/0	15.808/8.8275	0.41757	12.318	3.2319
chr13_100668664.0_100668683.0_-	TMTC4	0/0	15.808/8.8275	0.41757	12.318	3.2319
chr5_163441907.0_163441926.0_+	CCNG1	0/0.83515	15.808/8.8275	0.41757	12.318	3.2319
chr10_87792650.0_87792669.0_+	ATAD1	0/0	15.808/8.8275	0.41757	12.318	3.2319
chr5_16463148.0_16463167.0_+	ZNF622	2.5237/0	28.652/19.862	1.2618	24.257	3.4811
chr2_202899543.0_202899562.0_-	WDR12	2.5237/0	38.532/9.931	1.2618	24.231	3.4797
chr22_50206467.0_50206486.0_+	SELO	0/0	6.916/17.655	0.41757	12.285	3.2284
chr6_44273358.0_44273377.0_-	TMEM151B	0/0	6.916/17.655	0.41757	12.285	3.2284
chr11_64809789.0_64809808.0_+	MEN1	0/0.83515	6.916/17.655	0.41757	12.285	3.2284
chr8_144524215.0_144524234.0_-	LRRC24	0/2.5054	31.616/16.552	1.2527	24.084	3.477
chr9_21015968.0_21015987.0_+	HACD4	0/2.5054	12.844/35.31	1.2527	24.077	3.4766
chr3_189988924.0_189988943.0_+	P3H2	0/0.83515	16.796/7.7241	0.41757	12.26	3.2256
chr15_89792285.0_89792304.0_+	ANPEP	0/15.868	13.832/143.45	7.9339	78.64	3.1561
chr7_113879603.0_113879622.0_+	PPP1R3A	8.4122/4.1757	6.916/128	6.294	67.457	3.2304
chr5_123025902.0_123025921.0_-	PPIC	4.2061/0	37.544/28.689	2.103	33.117	3.4587
chr8_27810417.0_27810436.0_+	PBK	2.5237/0	23.712/24.276	1.2618	23.994	3.466
chr11_56160260.0_56160279.0_-	OR8K5	0/0	18.772/5.5172	0.41757	12.145	3.213
chr2_86252016.0_86252035.0_+	REEP1	0/0	18.772/5.5172	0.41757	12.145	3.213
chr2_65313938.0_65313957.0_+	SPRED2	0/0	0/24.276	0.41757	12.138	3.2122
chr9_136953001.0_136953020.0_-	LCN12	0/0	0/24.276	0.41757	12.138	3.2122
chrX_135762346.0_135762365.0_-	CT45A3	0/0.83515	0/24.276	0.41757	12.138	3.2122
chr4_184661844.0_184661863.0_+	PRIMPOL	0/1.6703	32.604/4.4138	0.83515	18.509	3.4102
chr1_158480508.0_158480527.0_-	OR10R2	0.84122/0	8.892/15.448	0.42061	12.17	3.2127
chr4_112266681.0_112266700.0_+	AP1AR	0.84122/0	8.892/15.448	0.42061	12.17	3.2127
chr12_11022247.0_11022266.0_+	TAS2R19	0/0	9.8799/14.345	0.41757	12.112	3.2094
chr4_83470270.0_83470289.0_+	FAM175A	0/0.83515	9.8799/14.345	0.41757	12.112	3.2094
chr6_163062252.0_163062271.0_+	PACRG	0/1.6703	23.712/13.241	0.83515	18.477	3.4078
chr11_57313256.0_57313275.0_-	TNKS1BP1	0/1.6703	14.82/22.069	0.83515	18.444	3.4054
chr12_10908721.0_10908740.0_-	TAS2R13	0/0	19.76/4.4138	0.41757	12.087	3.2066
chr20_16748475.0_16748494.0_-	OTOR	0/0	0.98799/23.172	0.41757	12.08	3.2059
chr2_218740557.0_218740576.0_-	TTLL4	5.8885/0	40.508/40.827	2.9443	40.668	3.4011
chr4_47453153.0_47453172.0_+	COMMD8	1.6824/0.83515	18.772/28.689	1.2588	23.731	3.4527
chr5_95420298.0_95420317.0_+	FAM81B	0.84122/0	9.8799/14.345	0.42061	12.112	3.2063
chr16_18318123.0_18318142.0_+	NPIPA8	0/0	10.868/13.241	0.41757	12.055	3.2031
chr1_145900121.0_145900140.0_+	ITGA10	0/7.5163	65.208/29.793	3.7582	47.5	3.3495
chr11_71796040.0_71796059.0_-	FAM86C1	3.3649/0	42.484/14.345	1.6824	28.414	3.4549
chr4_152972375.0_152972394.0_+	FHDC1	2.5237/0	9.8799/37.517	1.2618	23.698	3.4489
chr8_78598415.0_78598434.0_+	PKIA	0/0	1.976/22.069	0.41757	12.022	3.1995
chr3_113493294.0_113493313.0_-	SPICE1	0/1.6703	16.796/19.862	0.83515	18.329	3.3968
chr1_220599842.0_220599861.0_+	MARK1	0.84122/0.83515	25.688/11.034	0.83818	18.361	3.3968
chr7_128775140.0_128775159.0_-	OPN1SW	0/0	11.856/12.138	0.41757	11.997	3.1967
chrX_49075619.0_49075638.0_+	WDR45	0/0	11.856/12.138	0.41757	11.997	3.1967
chr10_12149884.0_12149903.0_-	SEC61A2	0.84122/0	20.748/3.3103	0.42061	12.029	3.1972
chr13_114282117.0_114282136.0_-	UPF3A	5.8885/0	74.1/6.6206	2.9443	40.36	3.3904
chr11_45949423.0_45949442.0_-	PHF21A	0/1.6703	8.892/27.586	0.83515	18.239	3.3901
chr2_189843984.0_189844003.0_+	PMS1	0/0	12.844/11.034	0.41757	11.939	3.1902
chr14_20747590.0_20747609.0_-	EDDM3A	0/0	12.844/11.034	0.41757	11.939	3.1902
chr19_52841874.0_52841893.0_-	ZNF468	0/0	12.844/11.034	0.41757	11.939	3.1902
chr6_GL000255v2_alt_2153387.0_2153406.0_+	DDR1	0/4.1757	42.484/22.069	2.0879	32.276	3.4298
chr7_142183347.0_142183366.0_+	MGAM2	0.84122/0	12.844/11.034	0.42061	11.939	3.1872
chr12_93479438.0_93479457.0_-	MRPL42	1.6824/0	9.8799/26.483	0.84122	18.181	3.381
chr3_23900809.0_23900828.0_-	NKIRAS1	0.84122/0	3.952/19.862	0.42061	11.907	3.1836
chr3_160438852.0_160438871.0_+	TRIM59	0/0	4.94/18.758	0.41757	11.849	3.1802
chr7_74819551.0_74819570.0_-	GTF2IRD2	1.6824/0	10.868/25.379	0.84122	18.124	3.3766
chr1_27759570.0_27759589.0_+	FAM76A	0/0	14.82/8.8275	0.41757	11.824	3.1773
chr15_41190036.0_41190055.0_+	EXD1	0/0	14.82/8.8275	0.41757	11.824	3.1773
chr13_113184383.0_113184402.0_-	PCID2	0.84122/0	4.94/18.758	0.42061	11.849	3.1771
chr17_27769106.0_27769125.0_+	NOS2	0/0	5.928/17.655	0.41757	11.792	3.1737
chr10_43387736.0_43387755.0_-	HNRNPF	0/0	5.928/17.655	0.41757	11.792	3.1737
chr1_26853719.0_26853738.0_+	ZDHHC18	0.84122/2.5054	16.796/38.62	1.6733	27.708	3.4247
chr8_23566249.0_23566268.0_-	SLC25A37	0.84122/3.3406	39.52/24.276	2.0909	31.898	3.4119
chr11_66295311.0_66295330.0_+	TMEM151A	0/0	15.808/7.7241	0.41757	11.766	3.1708
chr8_11994104.0_11994123.0_+	DEFB134	0/0	15.808/7.7241	0.41757	11.766	3.1708
chr16_14690545.0_14690564.0_+	PLA2G10	0/0	15.808/7.7241	0.41757	11.766	3.1708
chr20_45722419.0_45722438.0_+	SPINT4	0/0	6.916/16.552	0.41757	11.734	3.1672
chr1_185099816.0_185099835.0_-	RNF2	0/0	16.796/6.6206	0.41757	11.708	3.1643
chr5_149317796.0_149317815.0_+	AFAP1L1	0/0	16.796/6.6206	0.41757	11.708	3.1643
chr20_36606021.0_36606040.0_-	C20orf24	7.571/0	74.1/18.758	3.7855	46.429	3.309
chr6_GL000252v2_alt_1907127.0_1907146.0_-	C6orf136	0/1.6703	15.808/19.862	0.83515	17.835	3.3594
chr12_132741440.0_132741459.0_-	ANKLE2	0.84122/0	6.916/16.552	0.42061	11.734	3.1641
chr17_41765014.0_41765033.0_+	JUP	0/0.83515	7.904/15.448	0.41757	11.676	3.1606
chr4_27008840.0_27008859.0_+	STIM2	0/0	7.904/15.448	0.41757	11.676	3.1606
chr4_143697173.0_143697192.0_+	FREM3	1.6824/0	14.82/20.965	0.84122	17.893	3.3591
chr1_206836694.0_206836713.0_-	IL19	3.3649/0	19.76/35.31	1.6824	27.535	3.4111
chr8_108475930.0_108475949.0_-	EMC2	0/0.83515	17.784/5.5172	0.41757	11.651	3.1577
chr3_45225426.0_45225445.0_+	TMEM158	0/0	8.892/14.345	0.41757	11.618	3.154
chr1_35019454.0_35019473.0_-	ZMYM6	0/0	18.772/4.4138	0.41757	11.593	3.1511
chr4_188099076.0_188099095.0_+	TRIML2	5.8885/0	0.98799/77.241	2.9443	39.114	3.3463
chr1_92074683.0_92074702.0_-	SETSIP	0/0	0/23.172	0.41757	11.586	3.1503
chr3_129550734.0_129550753.0_+	H1FOO	0/0	0/23.172	0.41757	11.586	3.1503
chr13_99295795.0_99295814.0_-	GPR183	0/0	0/23.172	0.41757	11.586	3.1503
chr18_9396421.0_9396440.0_-	TWSG1	0/0	0/23.172	0.41757	11.586	3.1503
chrX_47206263.0_47206282.0_-	UBA1	0.84122/0	8.892/14.345	0.42061	11.618	3.1509
chr15_77478433.0_77478452.0_-	HMG20A	0/0	9.8799/13.241	0.41757	11.561	3.1474
chr11_64286852.0_64286871.0_-	GPR137	0/0	9.8799/13.241	0.41757	11.561	3.1474
chr16_805880.0_805899.0_+	PRR25	0/0	19.76/3.3103	0.41757	11.535	3.1445
chr8_55762662.0_55762681.0_-	TMEM68	0/0	19.76/3.3103	0.41757	11.535	3.1445
chr19_50512958.0_50512977.0_-	ASPDH	0/0.83515	0.98799/22.069	0.41757	11.528	3.1437
chr7_140348676.0_140348695.0_-	SLC37A3	12.618/0.83515	125.48/7.7241	6.7267	66.6	3.1291
chr12_20654054.0_20654073.0_-	PDE3A	0/0	10.868/12.138	0.41757	11.503	3.1408
chr12_19253973.0_19253992.0_+	PLEKHA5	0/0	10.868/12.138	0.41757	11.503	3.1408
chr2_96133997.0_96134016.0_+	ASTL	0/0	10.868/12.138	0.41757	11.503	3.1408
chrX_54963321.0_54963340.0_-	PFKFB1	1.6824/0	19.76/15.448	0.84122	17.604	3.3369
chr11_5778201.0_5778220.0_+	OR52N5	0/2.5054	20.748/24.276	1.2527	22.512	3.3836
chr20_46725073.0_46725092.0_-	SLC2A10	1.6824/0	10.868/24.276	0.84122	17.572	3.3344
chr7_116250404.0_116250423.0_+	TES	0/0.83515	11.856/11.034	0.41757	11.445	3.1341
chr7_151560604.0_151560623.0_-	PRKAG2	0/0.83515	11.856/11.034	0.41757	11.445	3.1341
chr7_157005849.0_157005868.0_-	MNX1	0/0.83515	11.856/11.034	0.41757	11.445	3.1341
chr14_81276931.0_81276950.0_-	STON2	0/2.5054	21.736/23.172	1.2527	22.454	3.3801
chr6_105124562.0_105124581.0_-	BVES	0/0	21.736/1.1034	0.41757	11.42	3.1311
chr16_90009418.0_90009437.0_-	DBNDD1	1.6824/0.83515	11.856/33.103	1.2588	22.48	3.3778
chr7_29566506.0_29566525.0_+	PRR15	0/5.0109	38.532/30.896	2.5054	34.714	3.3488
chr5_147897014.0_147897033.0_-	C5orf46	0/0	3.952/18.758	0.41757	11.355	3.1236
chr3_57556933.0_57556952.0_-	PDE12	0.84122/0	12.844/9.931	0.42061	11.387	3.1243
chr4_112618869.0_112618888.0_-	ZGRF1	0.84122/0	12.844/9.931	0.42061	11.387	3.1243
chr3_187670242.0_187670261.0_-	SST	0/0	13.832/8.8275	0.41757	11.33	3.1206
chr2_210294321.0_210294340.0_+	MYL1	0/0	13.832/8.8275	0.41757	11.33	3.1206
chr11_45916228.0_45916247.0_-	PEX16	0/0	13.832/8.8275	0.41757	11.33	3.1206
chrX_48969968.0_48969987.0_-	KCND1	0/0	13.832/8.8275	0.41757	11.33	3.1206
chr12_53058316.0_53058335.0_+	TNS2	2.5237/0	14.82/29.793	1.2618	22.306	3.3652
chr3_10292898.0_10292917.0_-	GHRL	0/0	4.94/17.655	0.41757	11.298	3.1169
chr17_29054624.0_29054643.0_-	PIPOX	0/0	4.94/17.655	0.41757	11.298	3.1169
chr19_55137137.0_55137156.0_+	AAVS1	0.84122/0.83515	15.808/18.758	0.83818	17.283	3.3142
chr15_66311763.0_66311782.0_-	DIS3L	0.84122/0	13.832/8.8275	0.42061	11.33	3.1176
chr19_44814693.0_44814712.0_+	BCAM	0.84122/0	13.832/8.8275	0.42061	11.33	3.1176
chr20_32846698.0_32846717.0_+	MAPRE1	0/0	14.82/7.7241	0.41757	11.272	3.1139
chr6_150216835.0_150216854.0_+	PPP1R14C	0.84122/1.6703	7.904/36.414	1.2558	22.159	3.3599
chr15_41319659.0_41319678.0_-	OIP5	1.6824/3.3406	26.676/41.931	2.5115	34.303	3.3296
chr11_65977813.0_65977832.0_+	SART1	0/0	5.928/16.552	0.41757	11.24	3.1101
chr20_9516015.0_9516034.0_+	LAMP5	1.6824/2.5054	25.688/35.31	2.0939	30.499	3.3478
chr9_92316004.0_92316023.0_-	NOL8	0/0	15.808/6.6206	0.41757	11.214	3.1071
chr10_79349085.0_79349104.0_+	PPIF	0/0	15.808/6.6206	0.41757	11.214	3.1071
chr3_15206525.0_15206544.0_+	CAPN7	9.2534/16.703	17.784/184.27	12.978	101.03	2.8677
chr5_162093864.0_162093883.0_+	GABRG2	0/0	6.916/15.448	0.41757	11.182	3.1033
chr15_42449868.0_42449887.0_-	ZNF106	0/3.3406	21.736/30.896	1.6703	26.316	3.3547
chr22_50739308.0_50739327.0_+	ACR	0/1.6703	0.98799/33.103	0.83515	17.046	3.2977
chr1_111456228.0_111456247.0_+	ATP5F1	0/0	16.796/5.5172	0.41757	11.157	3.1002
chr9_107488918.0_107488937.0_+	KLF4	1.6824/0	18.772/15.448	0.84122	17.11	3.2981
chr11_108518271.0_108518290.0_-	EXPH5	0/2.5054	12.844/30.896	1.2527	21.87	3.3437
chr9_111534297.0_111534316.0_+	ZNF483	0/0.83515	7.904/14.345	0.41757	11.124	3.0964
chr4_38045874.0_38045893.0_-	TBC1D1	0.84122/7.5163	80.028/14.345	4.1788	47.186	3.2179
chr7_36410683.0_36410702.0_+	ANLN	1.6824/0	19.76/14.345	0.84122	17.052	3.2934
chr22_19724179.0_19724198.0_-	GP1BB	0/2.5054	22.724/20.965	1.2527	21.845	3.3421
chr22_42596225.0_42596244.0_+	POLDIP3	3.3649/0	31.616/20.965	1.6824	26.291	3.3468
chr19_35744402.0_35744421.0_-	U2AF1L4	0.84122/0	16.796/5.5172	0.42061	11.157	3.0972
chr5_132074830.0_132074849.0_+	CSF2	0.84122/10.857	4.94/112.55	5.8491	58.745	3.1248
chr17_1400048.0_1400067.0_-	YWHAE	0/2.5054	42.484/1.1034	1.2527	21.794	3.3389
chr9_127709675.0_127709694.0_-	C9orf117	6.7298/12.527	149.19/14.345	9.6285	81.766	2.9611
chr19_57779338.0_57779357.0_+	ZNF586	4.2061/10.022	8.892/124.69	7.1139	66.79	3.0626
chr22_21467927.0_21467946.0_-	TMEM191C	0/3.3406	25.688/26.483	1.6703	26.085	3.3424
chr1_173853382.0_173853401.0_+	DARS2	0/1.6703	12.844/20.965	0.83515	16.905	3.2864
chrX_11664243.0_11664262.0_+	ARHGAP6	0/0	8.892/13.241	0.41757	11.067	3.0895
chr19_33411713.0_33411732.0_-	PEPD	0/0	8.892/13.241	0.41757	11.067	3.0895
chr12_98533212.0_98533231.0_-	TMPO	0/0	18.772/3.3103	0.41757	11.041	3.0865
chr8_143589352.0_143589371.0_-	EEF1D	0/0	18.772/3.3103	0.41757	11.041	3.0865
chr19_10393415.0_10393434.0_+	CDC37	0/0.83515	0/22.069	0.41757	11.034	3.0857
chr19_56554335.0_56554354.0_+	ZFP28	0/0	9.8799/12.138	0.41757	11.009	3.0826
chr14_22924637.0_22924656.0_+	PRMT5	0/0	9.8799/12.138	0.41757	11.009	3.0826
chr1_34785369.0_34785388.0_-	GJB3	12.618/8.3515	124.49/47.448	10.485	85.968	2.9207
chr22_37296032.0_37296051.0_+	CYTH4	0.84122/0	0/22.069	0.42061	11.034	3.0826
chr6_160601032.0_160601051.0_+	LPA	0/0	0.98799/20.965	0.41757	10.977	3.0787
chr7_23512981.0_23513000.0_-	TRA2A	0/0	10.868/11.034	0.41757	10.951	3.0757
chr14_23118947.0_23118966.0_+	CEBPE	0/0.83515	10.868/11.034	0.41757	10.951	3.0757
chr11_111555269.0_111555288.0_+	LAYN	0/0	10.868/11.034	0.41757	10.951	3.0757
chr3_49030489.0_49030508.0_-	QRICH1	0/0	10.868/11.034	0.41757	10.951	3.0757
chr6_118566300.0_118566319.0_-	CEP85L	0/0	10.868/11.034	0.41757	10.951	3.0757
chr9_101547470.0_101547489.0_+	RNF20	0/0	10.868/11.034	0.41757	10.951	3.0757
chr2_176169207.0_176169226.0_+	HOXD3	0.84122/0	0.98799/20.965	0.42061	10.977	3.0756
chr19_46652749.0_46652768.0_+	DACT3	1.6824/0	5.928/27.586	0.84122	16.757	3.2697
chr3_58528882.0_58528901.0_+	ACOX2	0/0	1.976/19.862	0.41757	10.919	3.0718
chr12_7765334.0_7765353.0_+	NANOGNB	0/0.83515	11.856/9.931	0.41757	10.893	3.0687
chr5_74705225.0_74705244.0_-	HEXB	0/0.83515	11.856/9.931	0.41757	10.893	3.0687
chr1_158256009.0_158256028.0_+	CD1A	0.84122/3.3406	3.952/55.172	2.0909	29.562	3.3056
chr4_165299559.0_165299578.0_-	KLHL2	0/0	21.736/0	0.41757	10.868	3.0656
chr9_98128220.0_98128239.0_-	CORO2A	0/0	21.736/0	0.41757	10.868	3.0656
chr12_10883054.0_10883073.0_+	PRH1	3.3649/2.5054	61.256/12.138	2.9352	36.697	3.2599
chr11_88149929.0_88149948.0_-	RAB38	0/0.83515	2.964/18.758	0.41757	10.861	3.0648
chr2_201085460.0_201085479.0_+	NDUFB3	0/0	2.964/18.758	0.41757	10.861	3.0648
chr4_68550760.0_68550779.0_-	UGT2B17	3.3649/0	22.724/28.689	1.6824	25.707	3.3156
chr14_77458250.0_77458269.0_-	AHSA1	2.5237/0.83515	23.712/27.586	1.6794	25.649	3.3141
chr7_100405011.0_100405030.0_-	ZCWPW1	0.84122/0	11.856/9.931	0.42061	10.893	3.0656
chr4_9254293.0_9254312.0_+	USP17L19	0/1.6703	0/33.103	0.83515	16.552	3.2576
chr8_132137886.0_132137905.0_-	KCNQ3	0/0	12.844/8.8275	0.41757	10.836	3.0617
chr20_18596207.0_18596226.0_+	DTD1	0/0.83515	12.844/8.8275	0.41757	10.836	3.0617
chr5_45396522.0_45396541.0_+	HCN1	3.3649/0	23.712/27.586	1.6824	25.649	3.3125
chr6_151349853.0_151349872.0_+	AKAP12	12.618/0	35.568/84.965	6.3091	60.266	3.0673
chr6_107039809.0_107039828.0_+	C6orf203	1.6824/0	8.892/24.276	0.84122	16.584	3.2555
chr19_55113806.0_55113825.0_+	AAVS1	0/0.83515	3.952/17.655	0.41757	10.804	3.0577
chr1_208044565.0_208044584.0_-	PLXNA2	0/0	3.952/17.655	0.41757	10.804	3.0577
chr5_119149576.0_119149595.0_+	DMXL1	3.3649/0	25.688/25.379	1.6824	25.533	3.3062
chr15_52757746.0_52757765.0_+	ONECUT1	0/0	13.832/7.7241	0.41757	10.778	3.0546
chr19_55203673.0_55203692.0_-	AAVS1	0/0	13.832/7.7241	0.41757	10.778	3.0546
chr19_38403373.0_38403392.0_+	FAM98C	0/0	13.832/7.7241	0.41757	10.778	3.0546
chr9_122519533.0_122519552.0_+	OR1J4	0.84122/2.5054	27.664/23.172	1.6733	25.418	3.3048
chr11_72241143.0_72241162.0_+	PHOX2A	0.84122/5.0109	21.736/50.758	2.9261	36.247	3.246
chrX_40072437.0_40072456.0_-	BCOR	0/0	4.94/16.552	0.41757	10.746	3.0506
chr2_100477369.0_100477388.0_+	NMS	0.84122/0	13.832/7.7241	0.42061	10.778	3.0515
chr7_74779286.0_74779305.0_-	NCF1	0/1.6703	21.736/11.034	0.83515	16.385	3.2439
chr12_49635910.0_49635929.0_+	PRPF40B	0/0.83515	14.82/6.6206	0.41757	10.72	3.0475
chr1_1437067.0_1437086.0_+	VWA1	0.84122/0	4.94/16.552	0.42061	10.746	3.0476
chr7_144187371.0_144187390.0_-	ARHGEF35	0.84122/0	4.94/16.552	0.42061	10.746	3.0476
chr2_181475239.0_181475258.0_-	ITGA4	0.84122/0.83515	2.964/29.793	0.83818	16.378	3.2409
chr2_113939986.0_113940005.0_+	ACTR3	0/0	5.928/15.448	0.41757	10.688	3.0435
chr16_89102680.0_89102699.0_-	ACSF3	0/0	5.928/15.448	0.41757	10.688	3.0435
chr16_23470135.0_23470154.0_+	GGA2	1.6824/0	2.964/29.793	0.84122	16.378	3.2386
chr15_90068351.0_90068370.0_-	ZNF710	1.6824/0.83515	17.784/24.276	1.2588	21.03	3.2858
chr6_112076061.0_112076080.0_+	TUBE1	1.6824/0	31.616/1.1034	0.84122	16.36	3.237
chr6_37462894.0_37462913.0_+	CMTR1	0.84122/0	5.928/15.448	0.42061	10.688	3.0405
chr17_50074227.0_50074246.0_+	ITGA3	0/0	6.916/14.345	0.41757	10.63	3.0364
chr16_53826106.0_53826125.0_+	FTO	0/0	6.916/14.345	0.41757	10.63	3.0364
chrX_103377624.0_103377643.0_-	NGFRAP1	0/4.1757	34.58/23.172	2.0879	28.876	3.2743
chr20_49815178.0_49815197.0_-	SLC9A8	1.6824/0	32.604/0	0.84122	16.302	3.2322
chr1_161157676.0_161157695.0_+	UFC1	2.5237/0	18.772/23.172	1.2618	20.972	3.2801
chr9_136942282.0_136942301.0_-	FBXW5	34.49/0	202.54/30.896	17.245	116.72	2.6898
chr17_76344672.0_76344691.0_-	PRPSAP1	0/0	16.796/4.4138	0.41757	10.605	3.0332
chr2_130598793.0_130598812.0_-	CFC1	0/0	16.796/4.4138	0.41757	10.605	3.0332
chr3_121790074.0_121790093.0_-	IQCB1	0/0	16.796/4.4138	0.41757	10.605	3.0332
chr1_156786856.0_156786875.0_+	PRCC	0/0.83515	16.796/4.4138	0.41757	10.605	3.0332
chr6_89771598.0_89771617.0_+	MDN1	2.5237/0	9.8799/32	1.2618	20.94	3.278
chr19_12669203.0_12669222.0_+	WDR83OS	1.6824/0	4.94/27.586	0.84122	16.263	3.2289
chr19_57323750.0_57323769.0_+	ZNF543	2.5237/0	38.532/3.3103	1.2618	20.921	3.2768
chr5_176385234.0_176385253.0_-	NOP16	1.6824/0	14.82/17.655	0.84122	16.237	3.2268
chr12_64688341.0_64688360.0_+	RASSF3	0.84122/0	7.904/13.241	0.42061	10.573	3.0261
chr16_677100.0_677119.0_-	RHBDL1	0/0	8.892/12.138	0.41757	10.515	3.022
chr6_144487570.0_144487589.0_-	UTRN	0/0	8.892/12.138	0.41757	10.515	3.022
chr11_66643755.0_66643774.0_-	RBM14-RBM4	3.3649/0	27.664/22.069	1.6824	24.866	3.2695
chr14_77343373.0_77343392.0_+	TMED8	0/2.5054	24.7/16.552	1.2527	20.626	3.263
chr20_33658503.0_33658522.0_+	NECAB3	0/0	0/20.965	0.41757	10.483	3.018
chr6_78997554.0_78997573.0_-	PHIP	0/0	0/20.965	0.41757	10.483	3.018
chr11_61878513.0_61878532.0_-	FADS3	1.6824/0	7.904/24.276	0.84122	16.09	3.2144
chr12_21643967.0_21643986.0_+	LDHB	12.618/9.1866	18.772/150.07	10.902	84.42	2.8433
chr14_52781884.0_52781903.0_-	GNPNAT1	0/1.6703	18.772/13.241	0.83515	16.007	3.2121
chr3_38871441.0_38871460.0_+	SCN11A	0/0	9.8799/11.034	0.41757	10.457	3.0148
chr19_14030729.0_14030748.0_+	RLN3	0/0	9.8799/11.034	0.41757	10.457	3.0148
chr22_50481936.0_50481955.0_+	ADM2	0/0	9.8799/11.034	0.41757	10.457	3.0148
chr8_7828826.0_7828845.0_+	DEFB106A	0/0	9.8799/11.034	0.41757	10.457	3.0148
chr15_38474231.0_38474250.0_-	FAM98B	0.84122/0.83515	18.772/13.241	0.83818	16.007	3.2097
chr7_151055330.0_151055349.0_+	CDK5	2.5237/2.5054	38.532/25.379	2.5146	31.955	3.2291
chr6_44254910.0_44254929.0_+	SLC35B2	0/0.83515	19.76/1.1034	0.41757	10.432	3.0115
chrX_12716685.0_12716704.0_+	FRMPD4	0/0	19.76/1.1034	0.41757	10.432	3.0115
chr3_9367547.0_9367566.0_-	ROSA26	0/0	19.76/1.1034	0.41757	10.432	3.0115
chr16_2528305.0_2528324.0_+	AMDHD2	0/0	0.98799/19.862	0.41757	10.425	3.0107
chr1_115691351.0_115691370.0_-	VANGL1	0/0	10.868/9.931	0.41757	10.399	3.0075
chr2_218982145.0_218982164.0_-	FEV	0/0	10.868/9.931	0.41757	10.399	3.0075
chr2_169701452.0_169701471.0_+	PHOSPHO2	0/0	10.868/9.931	0.41757	10.399	3.0075
chr2_112979218.0_112979237.0_+	IL36G	2.5237/0	16.796/24.276	1.2618	20.536	3.2512
chr19_42250500.0_42250519.0_-	ERF	11.777/4965	26.676/36.414	2488.4	31.545	-6.2572
chr5_160229563.0_160229582.0_+	FABP6	0.84122/0	19.76/1.1034	0.42061	10.432	3.0085
chr9_19409171.0_19409190.0_+	ACER2	0.84122/0	19.76/1.1034	0.42061	10.432	3.0085
chr22_45417728.0_45417747.0_-	RIBC2	0.84122/0	19.76/1.1034	0.42061	10.432	3.0085
chr3_120348812.0_120348831.0_+	LRRC58	2.5237/0	26.676/14.345	1.2618	20.51	3.2495
chr7_6054628.0_6054647.0_+	EIF2AK1	0/0	20.748/0	0.41757	10.374	3.0042
chr12_9722669.0_9722688.0_-	CLECL1	0/0	20.748/0	0.41757	10.374	3.0042
chr1_155085318.0_155085337.0_-	EFNA3	0/0	1.976/18.758	0.41757	10.367	3.0034
chr10_58388215.0_58388234.0_+	TFAM	0/0.83515	11.856/8.8275	0.41757	10.342	3.0001
chr16_2714253.0_2714272.0_+	PRSS27	0.84122/0	20.748/0	0.42061	10.374	3.0012
chr15_56693123.0_56693142.0_-	ZNF280D	2.5237/0	19.76/20.965	1.2618	20.363	3.2395
chr19_57135723.0_57135742.0_-	ZIM3	0.84122/0.83515	3.952/27.586	0.83818	15.769	3.1894
chr3_49018220.0_49018239.0_+	DALRD3	0.84122/30.9	184.75/29.793	15.871	107.27	2.6821
chr14_18972837.0_18972856.0_+	POTEM	0/0	12.844/7.7241	0.41757	10.284	2.9928
chrX_10567425.0_10567444.0_+	MID1	13.46/5.846	23.712/129.1	9.6528	76.407	2.8612
chr22_45408711.0_45408730.0_-	SMC1B	0.84122/0	2.964/17.655	0.42061	10.31	2.993
chr6_564655.0_564674.0_+	EXOC2	0.84122/3.3406	31.616/24.276	2.0909	27.946	3.2273
chr15_89702031.0_89702050.0_-	WDR93	0/0	3.952/16.552	0.41757	10.252	2.9887
chr3_47240906.0_47240925.0_-	KIF9	0/0	3.952/16.552	0.41757	10.252	2.9887
chr7_117119668.0_117119687.0_+	ST7	0/0	13.832/6.6206	0.41757	10.226	2.9854
chr2_240139242.0_240139261.0_+	OTOS	0/0.83515	13.832/6.6206	0.41757	10.226	2.9854
chr9_137234115.0_137234134.0_-	SLC34A3	6.7298/1.6703	35.568/51.862	4.2	43.715	3.1042
chr11_108511764.0_108511783.0_-	EXPH5	0.84122/0	3.952/16.552	0.42061	10.252	2.9856
chr19_52613846.0_52613865.0_-	ZNF83	0/0.83515	4.94/15.448	0.41757	10.194	2.9812
chr1_26022963.0_26022982.0_+	EXTL1	0/0.83515	4.94/15.448	0.41757	10.194	2.9812
chr18_46447684.0_46447703.0_-	RNF165	5.8885/0.83515	44.46/30.896	3.3618	37.678	3.1485
chr11_12358293.0_12358312.0_+	MICALCL	0.84122/0	13.832/6.6206	0.42061	10.226	2.9823
chr4_152411606.0_152411625.0_-	FBXW7	0.84122/0	13.832/6.6206	0.42061	10.226	2.9823
chr11_119011220.0_119011239.0_+	CCDC84	0.84122/0	13.832/6.6206	0.42061	10.226	2.9823
chrX_102654268.0_102654287.0_-	GPRASP1	0/0	14.82/5.5172	0.41757	10.169	2.9779
chr7_144232220.0_144232239.0_+	OR2A42	0/0	14.82/5.5172	0.41757	10.169	2.9779
chr1_62442212.0_62442231.0_-	USP1	0/0	5.928/14.345	0.41757	10.136	2.9738
chr4_39113157.0_39113176.0_+	KLHL5	0/0	5.928/14.345	0.41757	10.136	2.9738
chr5_141052091.0_141052110.0_+	PCDHB1	0/0	5.928/14.345	0.41757	10.136	2.9738
chr3_49656383.0_49656402.0_+	BSN	0/0	5.928/14.345	0.41757	10.136	2.9738
chr11_64755263.0_64755282.0_+	PYGM	0/2.5054	17.784/22.069	1.2527	19.926	3.2156
chr5_139813434.0_139813453.0_-	PSD2	0/2.5054	17.784/22.069	1.2527	19.926	3.2156
chr17_17477242.0_17477261.0_-	MED9	0/0.83515	15.808/4.4138	0.41757	10.111	2.9705
chr11_58228783.0_58228802.0_+	OR10Q1	0/0.83515	15.808/4.4138	0.41757	10.111	2.9705
chr1_119895114.0_119895133.0_-	ADAM30	3.3649/5.0109	6.916/79.448	4.1879	43.182	3.0902
chr19_55195924.0_55195943.0_+	AAVS1	0/0	6.916/13.241	0.41757	10.079	2.9663
chr5_83105031.0_83105050.0_+	XRCC4	0/0.83515	6.916/13.241	0.41757	10.079	2.9663
chr2_213008018.0_213008037.0_-	IKZF2	1.6824/1.6703	35.568/12.138	1.6764	23.853	3.2151
chr1_62443296.0_62443315.0_-	USP1	0/4.1757	21.736/33.103	2.0879	27.42	3.2022
chr17_44967967.0_44967986.0_+	C1QL1	0.84122/0	15.808/4.4138	0.42061	10.111	2.9674
chr5_67110174.0_67110193.0_-	MAST4	0/1.6703	10.868/19.862	0.83515	15.365	3.1566
chr6_101889796.0_101889815.0_-	GRIK2	0/1.6703	10.868/19.862	0.83515	15.365	3.1566
chrY_18773502.0_18773521.0_+	HSFY2	5.0473/1.6703	24.7/49.655	3.3588	37.177	3.1307
chr16_GL383557v1_alt_86479.0_86498.0_+	CIRH1A	4.2061/0	20.748/34.207	2.103	27.477	3.1981
chr17_8753469.0_8753488.0_-	SPDYE4	0.84122/4.1757	11.856/49.655	2.5085	30.755	3.1781
chr10_59737135.0_59737154.0_-	MRLN	0.84122/0	6.916/13.241	0.42061	10.079	2.9632
chr6_127286967.0_127286986.0_+	RNF146	3.3649/0	17.784/29.793	1.6824	23.788	3.208
chr7_42910334.0_42910353.0_-	C7orf25	0/0	7.904/12.138	0.41757	10.021	2.9587
chr7_30022723.0_30022742.0_-	FKBP14	0/0	7.904/12.138	0.41757	10.021	2.9587
chr17_17512646.0_17512665.0_-	PEMT	0/0	7.904/12.138	0.41757	10.021	2.9587
chrX_135779493.0_135779512.0_+	CT45A5	0/0.83515	7.904/12.138	0.41757	10.021	2.9587
chr8_89978221.0_89978240.0_-	NBN	0/0	17.784/2.2069	0.41757	9.9954	2.9554
chr1_5877268.0_5877287.0_-	NPHP4	0.84122/0	7.904/12.138	0.42061	10.021	2.9557
chr12_89634833.0_89634852.0_-	ATP2B1	0/0	8.892/11.034	0.41757	9.9632	2.9512
chr12_95861272.0_95861291.0_+	SNRPF	0/0	8.892/11.034	0.41757	9.9632	2.9512
chr22_32358246.0_32358265.0_-	RFPL3	0/0	0/19.862	0.41757	9.931	2.9469
chr4_24799623.0_24799642.0_+	SOD3	0/0	0/19.862	0.41757	9.931	2.9469
chr20_5117612.0_5117631.0_+	PCNA	0/0	0/19.862	0.41757	9.931	2.9469
chr15_34090347.0_34090366.0_-	EMC7	0/0	0/19.862	0.41757	9.931	2.9469
chr4_11399511.0_11399530.0_+	HS3ST1	1.6824/0	12.844/17.655	0.84122	15.249	3.1417
chr4_169002147.0_169002166.0_-	CBR4	6.7298/13.362	20.748/131.31	10.046	76.029	2.8019
chr17_8006677.0_8006696.0_-	GUCY2D	0/0	9.8799/9.931	0.41757	9.9055	2.9436
chr1_160421128.0_160421147.0_+	VANGL2	0/0	9.8799/9.931	0.41757	9.9055	2.9436
chr10_14881594.0_14881613.0_+	SUV39H2	0/0	9.8799/9.931	0.41757	9.9055	2.9436
chr14_96263821.0_96263840.0_-	BDKRB1	0/0.83515	9.8799/9.931	0.41757	9.9055	2.9436
chr13_97334331.0_97334350.0_+	MBNL2	0.84122/1.6703	24.7/14.345	1.2558	19.522	3.1855
chr5_134788570.0_134788589.0_+	DDX46	5.0473/0	26.676/34.207	2.5237	30.441	3.1575
chr16_57475948.0_57475967.0_-	DOK4	0/6.6812	36.556/36.414	3.3406	36.485	3.1103
chr11_35619168.0_35619187.0_-	FJX1	0.84122/0	0/19.862	0.42061	9.931	2.9438
chr15_41396675.0_41396694.0_-	NDUFAF1	0/0	19.76/0	0.41757	9.8799	2.9402
chr10_93793326.0_93793345.0_-	LGI1	0/0.83515	19.76/0	0.41757	9.8799	2.9402
chr6_116765489.0_116765508.0_-	FAM162B	0/0	19.76/0	0.41757	9.8799	2.9402
chr10_111078896.0_111078915.0_-	ADRA2A	0/2.5054	6.916/32	1.2527	19.458	3.1829
chr12_9756339.0_9756358.0_+	CD69	0/0	0.98799/18.758	0.41757	9.8732	2.9393
chr1_170167507.0_170167526.0_-	METTL11B	1.6824/0.83515	34.58/4.4138	1.2588	19.497	3.1818
chr12_25102220.0_25102239.0_+	LRMP	0.84122/0	9.8799/9.931	0.42061	9.9055	2.9405
chr14_77377969.0_77377988.0_+	SAMD15	0/1.6703	15.808/14.345	0.83515	15.076	3.131
chr8_94850040.0_94850059.0_-	INTS8	3.3649/0	24.7/22.069	1.6824	23.384	3.1843
chr7_90161173.0_90161192.0_-	STEAP1	0/0	10.868/8.8275	0.41757	9.8477	2.9359
chr5_178946379.0_178946398.0_+	ZNF454	0/0	10.868/8.8275	0.41757	9.8477	2.9359
chr22_26465518.0_26465537.0_+	HPS4	0/0	10.868/8.8275	0.41757	9.8477	2.9359
chr14_92456441.0_92456460.0_+	SLC24A4	0.84122/0	19.76/0	0.42061	9.8799	2.9371
chr1_233666787.0_233666806.0_-	KCNK1	1.6824/2.5054	50.388/3.3103	2.0939	26.849	3.1701
chr19_35450212.0_35450231.0_+	FFAR2	5.0473/0	20.748/39.724	2.5237	30.236	3.1481
chr16_68310430.0_68310449.0_-	SLC7A6OS	2.5237/2.5054	12.844/47.448	2.5146	30.146	3.1476
chr8_129750549.0_129750568.0_-	GSDMC	0/0	1.976/17.655	0.41757	9.8155	2.9316
chr17_79083068.0_79083087.0_-	ENGASE	0/5.0109	23.712/36.414	2.5054	30.063	3.1475
chr13_113325788.0_113325807.0_-	GRTP1	0/5.0109	24.7/35.31	2.5054	30.005	3.1448
chr4_73068048.0_73068067.0_-	COX18	1.6824/0.83515	27.664/11.034	1.2588	19.349	3.1713
chr10_15061722.0_15061741.0_-	OLAH	0/0	11.856/7.7241	0.41757	9.79	2.9282
chr16_3590433.0_3590452.0_+	SLX4	0/0	11.856/7.7241	0.41757	9.79	2.9282
chr11_47245523.0_47245542.0_+	ACP2	1.6824/0	26.676/3.3103	0.84122	14.993	3.1187
chr6_26045620.0_26045639.0_+	HIST1H3C	0/0	2.964/16.552	0.41757	9.7578	2.9239
chr1_23875000.0_23875019.0_+	CNR2	0/0	2.964/16.552	0.41757	9.7578	2.9239
chr2_68865694.0_68865713.0_-	BMP10	0/0	2.964/16.552	0.41757	9.7578	2.9239
chr8_129854267.0_129854286.0_-	FAM49B	0/0	2.964/16.552	0.41757	9.7578	2.9239
chr12_15650952.0_15650971.0_-	EPS8	0/0	2.964/16.552	0.41757	9.7578	2.9239
chr10_123157810.0_123157829.0_+	BUB3	0/0	12.844/6.6206	0.41757	9.7323	2.9205
chr2_74534690.0_74534709.0_+	LOXL3	0/0	12.844/6.6206	0.41757	9.7323	2.9205
chr11_3667626.0_3667645.0_+	CHRNA10	0/0	12.844/6.6206	0.41757	9.7323	2.9205
chr1_32206207.0_32206226.0_+	IQCC	0/0	12.844/6.6206	0.41757	9.7323	2.9205
chr15_72474975.0_72474994.0_+	ARIH1	3.3649/0	20.748/25.379	1.6824	23.063	3.1652
chr12_55637281.0_55637300.0_-	OR10P1	0/2.5054	2.964/35.31	1.2527	19.137	3.1601
chr19_42081076.0_42081095.0_-	ZNF574	5.8885/4.1757	66.196/27.586	5.0321	46.891	2.989
chr17_4960065.0_4960084.0_-	SPAG7	0/0	3.952/15.448	0.41757	9.7001	2.9161
chr14_21043203.0_21043222.0_-	RNASE7	0/0	3.952/15.448	0.41757	9.7001	2.9161
chr3_133775560.0_133775579.0_+	TF	0/0	3.952/15.448	0.41757	9.7001	2.9161
chrX_46574648.0_46574667.0_+	CHST7	1.6824/0	18.772/11.034	0.84122	14.903	3.1106
chr2_38861633.0_38861652.0_-	DHX57	2.5237/0	20.748/17.655	1.2618	19.201	3.1589
chr12_52058863.0_52058882.0_+	NR4A1	0.84122/4.1757	29.64/29.793	2.5085	29.716	3.1301
chr6_35457942.0_35457961.0_-	FANCE	1.6824/2.5054	19.76/33.103	2.0939	26.432	3.1483
chr5_42804745.0_42804764.0_+	SEPP1	0/0.83515	13.832/5.5172	0.41757	9.6746	2.9127
chr19_18599556.0_18599575.0_+	CRLF1	0/0	13.832/5.5172	0.41757	9.6746	2.9127
chr16_3677570.0_3677589.0_-	TRAP1	4.2061/0	18.772/34.207	2.103	26.489	3.1471
chr4_9215408.0_9215427.0_+	USP17L18	0.84122/0	3.952/15.448	0.42061	9.7001	2.913
chr22_40277071.0_40277090.0_+	TNRC6B	0/2.5054	23.712/14.345	1.2527	19.028	3.1523
chr10_68970249.0_68970268.0_+	DDX21	2.5237/0	12.844/25.379	1.2618	19.112	3.1525
chr15_62164025.0_62164044.0_+	C2CD4B	2.5237/0	12.844/25.379	1.2618	19.112	3.1525
chr18_34129984.0_34130003.0_-	NOL4	0/4.1757	21.736/30.896	2.0879	26.316	3.1451
chr19_54074179.0_54074198.0_-	TARM1	0/0	4.94/14.345	0.41757	9.6423	2.9083
chrX_49581722.0_49581741.0_+	GAGE12H	0.84122/0	13.832/5.5172	0.42061	9.6746	2.9096
chr1_103621785.0_103621804.0_+	AMY2A	1.6824/0	20.748/8.8275	0.84122	14.788	3.1001
chr19_52322106.0_52322125.0_+	ZNF480	0/0	14.82/4.4138	0.41757	9.6168	2.9049
chr11_64735955.0_64735974.0_-	RASGRP2	1.6824/0	11.856/17.655	0.84122	14.755	3.0971
chr22_20061585.0_20061604.0_+	TANGO2	0/4.1757	14.82/37.517	2.0879	26.168	3.1372
chr18_46485120.0_46485139.0_-	LOXHD1	3.3649/2.5054	8.892/56.275	2.9352	32.584	3.0933
chr18_9936183.0_9936202.0_+	VAPA	0/0	5.928/13.241	0.41757	9.5846	2.9005
chr1_85351536.0_85351555.0_-	DDAH1	0/0	5.928/13.241	0.41757	9.5846	2.9005
chrX_102463284.0_102463303.0_+	TCP11X2	1.6824/0	2.964/26.483	0.84122	14.723	3.0942
chr9_27286234.0_27286253.0_+	EQTN	2.5237/0	34.58/3.3103	1.2618	18.945	3.1405
chr1_248452924.0_248452943.0_-	OR2T2	0/0	15.808/3.3103	0.41757	9.5591	2.897
chr14_36513113.0_36513132.0_-	SFTA3	3896.5/51.779	42.484/49.655	1974.2	46.069	-5.391
chrX_11298552.0_11298571.0_-	AMELX	0/0	6.916/12.138	0.41757	9.5269	2.8926
chr19_7696845.0_7696864.0_-	FCER2	0/0.83515	6.916/12.138	0.41757	9.5269	2.8926
chr19_35258957.0_35258976.0_+	LSR	1.6824/0	13.832/15.448	0.84122	14.64	3.0865
chr15_34753101.0_34753120.0_+	GJD2	4.2061/0	25.688/26.483	2.103	26.085	3.1257
chr5_149907341.0_149907360.0_+	PDE6A	0/10.022	82.992/8.8275	5.0109	45.91	2.9642
chr11_124441047.0_124441066.0_+	OR8B8	0/0	16.796/2.2069	0.41757	9.5014	2.8891
chr7_39988200.0_39988219.0_-	CDK13	0/0.83515	16.796/2.2069	0.41757	9.5014	2.8891
chr9_99137998.0_99138017.0_+	TGFBR1	503.89/401.71	283.55/2082.2	452.8	1182.9	1.3834
chrX_120980365.0_120980384.0_-	CT47A6	0/1.6703	15.808/13.241	0.83515	14.525	3.0806
chr10_94781958.0_94781977.0_-	CYP2C19	0/3.3406	21.736/23.172	1.6703	22.454	3.1348
chr4_99556200.0_99556219.0_-	TRMT10A	4.2061/9.1866	31.616/79.448	6.6964	55.532	2.8768
chr12_25121794.0_25121813.0_+	CASC1	0.84122/0	6.916/12.138	0.42061	9.5269	2.8895
chrX_23001265.0_23001284.0_+	DDX53	0/0	7.904/11.034	0.41757	9.4692	2.8847
chr3_46579114.0_46579133.0_+	TDGF1	0/0	7.904/11.034	0.41757	9.4692	2.8847
chr8_37875274.0_37875293.0_-	RAB11FIP1	0/0	7.904/11.034	0.41757	9.4692	2.8847
chr10_99831678.0_99831697.0_-	ABCC2	0/0	7.904/11.034	0.41757	9.4692	2.8847
chr1_149931315.0_149931334.0_-	MTMR11	0/0	7.904/11.034	0.41757	9.4692	2.8847
chr6_154091035.0_154091054.0_-	OPRM1	0/5.0109	31.616/26.483	2.5054	29.049	3.0997
chr5_107670502.0_107670521.0_+	EFNA5	1.6824/0	15.808/13.241	0.84122	14.525	3.0758
chr17_44071096.0_44071115.0_-	G6PC3	0/0.83515	17.784/1.1034	0.41757	9.4437	2.8811
chr11_6558683.0_6558702.0_-	DNHD1	12.618/0	100.78/5.5172	6.3091	53.146	2.8891
chr12_112876751.0_112876770.0_-	RPH3A	0/3.3406	23.712/20.965	1.6703	22.339	3.1276
chr6_37483210.0_37483229.0_+	CCDC167	1.6824/0	6.916/22.069	0.84122	14.492	3.0728
chr7_7640356.0_7640375.0_+	RPA3	0.84122/0	7.904/11.034	0.42061	9.4692	2.8816
chr14_58211389.0_58211408.0_-	ACTR10	0/5.846	38.532/25.379	2.923	31.955	3.0705
chr20_32826027.0_32826046.0_+	MAPRE1	0/2.5054	31.616/5.5172	1.2527	18.567	3.1186
chr19_55454990.0_55455009.0_-	ISOC2	0/0	8.892/9.931	0.41757	9.4115	2.8767
chr17_16417833.0_16417852.0_+	TRPV2	0/0	8.892/9.931	0.41757	9.4115	2.8767
chrX_71106112.0_71106131.0_+	CXorf65	0/0	8.892/9.931	0.41757	9.4115	2.8767
chr15_68784485.0_68784504.0_-	ANP32A	0/0	8.892/9.931	0.41757	9.4115	2.8767
chr1_116388158.0_116388177.0_-	ATP1A1	0/0	8.892/9.931	0.41757	9.4115	2.8767
chr5_132487115.0_132487134.0_-	IRF1	1.6824/2.5054	22.724/28.689	2.0939	25.707	3.1097
chr17_38731390.0_38731409.0_+	CISD3	0/0	18.772/0	0.41757	9.3859	2.8731
chr11_63183695.0_63183714.0_-	SLC22A25	0/0	18.772/0	0.41757	9.3859	2.8731
chrX_64348661.0_64348680.0_-	MTMR8	0/0	18.772/0	0.41757	9.3859	2.8731
chr2_96797031.0_96797050.0_+	CNNM4	0/0	18.772/0	0.41757	9.3859	2.8731
chr2_102764370.0_102764389.0_+	TMEM182	0/0	18.772/0	0.41757	9.3859	2.8731
chr12_75504052.0_75504071.0_-	KRR1	0/0	18.772/0	0.41757	9.3859	2.8731
chr20_31775870.0_31775889.0_+	TPX2	0/0	0/18.758	0.41757	9.3792	2.8722
chr8_37737986.0_37738005.0_+	ERLIN2	0/0	0/18.758	0.41757	9.3792	2.8722
chr19_47341218.0_47341237.0_+	C5AR2	1.6824/0	17.784/11.034	0.84122	14.409	3.0651
chr1_206637706.0_206637725.0_-	DYRK3	0.84122/0	8.892/9.931	0.42061	9.4115	2.8736
chr8_56441917.0_56441936.0_-	PENK	0.84122/0	8.892/9.931	0.42061	9.4115	2.8736
chr19_55226666.0_55226685.0_+	AAVS1	2.5237/0	12.844/24.276	1.2618	18.56	3.1123
chr2_106074026.0_106074045.0_+	C2orf40	0/0	9.8799/8.8275	0.41757	9.3537	2.8687
chr8_66580273.0_66580292.0_+	MYBL1	0/0	9.8799/8.8275	0.41757	9.3537	2.8687
chr19_35896806.0_35896825.0_-	NFKBID	0.84122/0	0/18.758	0.42061	9.3792	2.8691
chr3_46373486.0_46373505.0_+	CCR5	0.84122/2.5054	8.892/35.31	1.6733	22.101	3.1112
chr5_179801583.0_179801602.0_-	MGAT4B	0/2.5054	15.808/20.965	1.2527	18.387	3.1053
chr11_721142.0_721161.0_+	EPS8L2	0/1.6703	10.868/17.655	0.83515	14.261	3.0559
chr19_3762717.0_3762736.0_-	MRPL54	10.936/12.527	59.28/100.41	11.732	79.846	2.6668
chr19_55175851.0_55175870.0_-	AAVS1	0/2.5054	25.688/11.034	1.2527	18.361	3.1034
chr17_47657037.0_47657056.0_-	KPNB1	0/2.5054	6.916/29.793	1.2527	18.354	3.1029
chr5_141978652.0_141978671.0_-	RNF14	2.5237/12.527	104.73/13.241	7.5254	58.984	2.8147
chr15_28233158.0_28233177.0_-	HERC2	0/0	10.868/7.7241	0.41757	9.296	2.8606
chr20_21330650.0_21330669.0_-	XRN2	0/0.83515	10.868/7.7241	0.41757	9.296	2.8606
chr12_76067372.0_76067391.0_-	NAP1L1	0/0	10.868/7.7241	0.41757	9.296	2.8606
chr19_33801269.0_33801288.0_+	KCTD15	4.2061/2.5054	33.592/35.31	3.3558	34.451	3.0248
chr10_114313879.0_114313898.0_-	AFAP1L2	5.0473/0	29.64/27.586	2.5237	28.613	3.0711
chr2_54987656.0_54987675.0_-	RTN4	1.6824/5.846	35.568/38.62	3.7642	37.094	2.9993
chr17_3621253.0_3621272.0_+	SHPK	0/2.5054	36.556/0	1.2527	18.278	3.0972
chr3_58316983.0_58317002.0_-	RPP14	2.5237/0	25.688/11.034	1.2618	18.361	3.0976
chr14_20451989.0_20452008.0_-	OSGEP	0/0.83515	1.976/16.552	0.41757	9.2638	2.8561
chr5_129105043.0_129105062.0_+	ISOC1	0.84122/0	10.868/7.7241	0.42061	9.296	2.8575
chr3_48432839.0_48432858.0_+	CCDC51	29.443/40.087	309.24/29.793	34.765	169.52	2.2533
chr21_38121116.0_38121135.0_+	DSCR4	2.5237/3.3406	18.772/44.138	2.9321	31.455	3.045
chr6_28153498.0_28153517.0_+	ZKSCAN8	5.0473/0	21.736/35.31	2.5237	28.523	3.0667
chr22_19724004.0_19724023.0_-	GP1BB	1.6824/4.1757	57.304/5.5172	2.9291	31.41	3.0442
chr4_26957691.0_26957710.0_+	STIM2	0/0	11.856/6.6206	0.41757	9.2383	2.8525
chrX_10206414.0_10206433.0_+	CLCN4	1.6824/0	11.856/16.552	0.84122	14.204	3.0457
chr19_10001783.0_10001802.0_+	COL5A3	2.5237/0	26.676/9.931	1.2618	18.303	3.0933
chr11_1288620.0_1288639.0_+	TOLLIP	2.5237/0	7.904/28.689	1.2618	18.297	3.0928
chr9_113174498.0_113174517.0_-	FKBP15	18.507/3402.4	22.724/11.034	1710.4	16.879	-6.5808
chr8_100948769.0_100948788.0_-	YWHAZ	5.8885/15.868	8.892/141.24	10.878	75.066	2.6789
chr12_6825639.0_6825658.0_+	GPR162	0.84122/1.6703	9.8799/26.483	1.2558	18.181	3.088
chr1_155295689.0_155295708.0_+	PKLR	0.84122/0	11.856/6.6206	0.42061	9.2383	2.8494
chr19_48905809.0_48905828.0_+	NUCB1	0.84122/0	11.856/6.6206	0.42061	9.2383	2.8494
chr14_77268530.0_77268549.0_-	NGB	33.649/16.703	29.64/238.34	25.176	133.99	2.3666
chr16_23658518.0_23658537.0_+	DCTN5	0/2.5054	10.868/25.379	1.2527	18.124	3.0856
chr10_97679626.0_97679645.0_+	AVPI1	0/0	12.844/5.5172	0.41757	9.1806	2.8443
chr19_55245079.0_55245098.0_+	AAVS1	0/0	12.844/5.5172	0.41757	9.1806	2.8443
chr17_65014694.0_65014713.0_-	GNA13	0/0.83515	12.844/5.5172	0.41757	9.1806	2.8443
chr12_7931408.0_7931427.0_-	SLC2A3	0/0	12.844/5.5172	0.41757	9.1806	2.8443
chr11_64224798.0_64224817.0_-	TRPT1	0/2.5054	20.748/15.448	1.2527	18.098	3.0837
chr14_64468896.0_64468915.0_-	AKAP5	0.84122/0	2.964/15.448	0.42061	9.2061	2.8448
chr10_12158046.0_12158065.0_-	SEC61A2	1.6824/0	13.832/14.345	0.84122	14.088	3.0347
chr16_22915365.0_22915384.0_+	HS3ST2	0/4.1757	15.808/34.207	2.0879	25.007	3.0742
chr10_92649829.0_92649848.0_+	KIF11	0/0.83515	3.952/14.345	0.41757	9.1483	2.8397
chr19_8842767.0_8842786.0_+	MBD3L1	0/0.83515	3.952/14.345	0.41757	9.1483	2.8397
chr12_80370662.0_80370681.0_-	OTOGL	0/0	3.952/14.345	0.41757	9.1483	2.8397
chr2_219567075.0_219567094.0_-	OBSL1	0.84122/5.846	52.364/15.448	3.3436	33.906	3.0065
chr11_75283374.0_75283393.0_+	ARRB1	0/1.6703	15.808/12.138	0.83515	13.973	3.0284
chr19_47725869.0_47725888.0_-	EHD2	1.6824/0	14.82/13.241	0.84122	14.031	3.0292
chr11_67522684.0_67522703.0_-	CABP2	1.6824/0	14.82/13.241	0.84122	14.031	3.0292
chr20_23986517.0_23986536.0_-	GGTLC1	0/0.83515	13.832/4.4138	0.41757	9.1228	2.8361
chr3_129121428.0_129121447.0_-	RAB43	0/0	13.832/4.4138	0.41757	9.1228	2.8361
chr17_51166942.0_51166961.0_-	NME2	0/0	13.832/4.4138	0.41757	9.1228	2.8361
chr17_KI270857v1_alt_2850340.0_2850359.0_+	CWC25	1.6824/0	5.928/22.069	0.84122	13.998	3.0261
chr11_124250061.0_124250080.0_-	OR8G1	0/3.3406	8.892/34.207	1.6703	21.549	3.078
chr7_99416162.0_99416181.0_+	BUD31	0/0	4.94/13.241	0.41757	9.0906	2.8315
chr12_67304691.0_67304710.0_+	CAND1	0/0	4.94/13.241	0.41757	9.0906	2.8315
chr2_11227324.0_11227343.0_-	ROCK2	0/0	4.94/13.241	0.41757	9.0906	2.8315
chr19_35140608.0_35140627.0_+	FXYD1	10.936/9.1866	24.7/115.86	10.061	70.281	2.688
chr11_36575544.0_36575563.0_-	RAG1	0.84122/0	13.832/4.4138	0.42061	9.1228	2.833
chr8_42472175.0_42472194.0_-	SLC20A2	0.84122/0	13.832/4.4138	0.42061	9.1228	2.833
chr3_129439724.0_129439743.0_+	MBD4	1.6824/0	25.688/2.2069	0.84122	13.947	3.0212
chr19_55106959.0_55106978.0_-	AAVS1	0/0	14.82/3.3103	0.41757	9.0651	2.8279
chr11_100965675.0_100965694.0_+	ARHGAP42	0/0	14.82/3.3103	0.41757	9.0651	2.8279
chr1_28742816.0_28742835.0_+	YTHDF2	0/0	14.82/3.3103	0.41757	9.0651	2.8279
chr16_18794588.0_18794607.0_+	ARL6IP1	1.6824/0	6.916/20.965	0.84122	13.941	3.0205
chr1_9595890.0_9595909.0_+	TMEM201	3.3649/0	27.664/15.448	1.6824	21.556	3.0719
chr19_7682373.0_7682392.0_+	TRAPPC5	4.2061/0	27.664/22.069	2.103	24.866	3.0593
chr11_6437518.0_6437537.0_+	HPX	1.6824/1.6703	28.652/14.345	1.6764	21.498	3.0715
chr22_50506120.0_50506139.0_-	LMF2	2.5237/0	4.94/30.896	1.2618	17.918	3.0642
chr14_95686530.0_95686549.0_+	TCL1B	0/0	5.928/12.138	0.41757	9.0329	2.8232
chr4_295485.0_295504.0_-	ZNF732	0/0	5.928/12.138	0.41757	9.0329	2.8232
chr2_96799606.0_96799625.0_-	CNNM4	0/0	5.928/12.138	0.41757	9.0329	2.8232
chr20_36766800.0_36766819.0_-	DSN1	0/0	5.928/12.138	0.41757	9.0329	2.8232
chr1_41362023.0_41362042.0_+	FOXO6	0/5.0109	34.58/20.965	2.5054	27.773	3.037
chr11_119193148.0_119193167.0_-	CCDC153	0.84122/5.0109	50.388/11.034	2.9261	30.711	3.0138
chr22_39532489.0_39532508.0_-	RPS19BP1	1.6824/0	7.904/19.862	0.84122	13.883	3.0149
chr20_4873940.0_4873959.0_+	SLC23A2	0.84122/0	14.82/3.3103	0.42061	9.0651	2.8248
chr5_128369251.0_128369270.0_+	FBN2	0/6.6812	31.616/35.31	3.3406	33.463	2.9891
chr14_89412319.0_89412338.0_-	FOXN3	3205/45.098	26.676/25.379	1625.1	26.027	-5.9108
chr11_5441413.0_5441432.0_+	OR51I1	0/5.0109	16.796/38.62	2.5054	27.708	3.0338
chr1_180413367.0_180413386.0_-	ACBD6	0/0	15.808/2.2069	0.41757	9.0074	2.8196
chr2_169504523.0_169504542.0_+	BBS5	0/0	15.808/2.2069	0.41757	9.0074	2.8196
chr9_112416904.0_112416923.0_-	HSDL2	0/0	15.808/2.2069	0.41757	9.0074	2.8196
chr20_53944946.0_53944965.0_-	BCAS1	0/5.0109	26.676/28.689	2.5054	27.683	3.0325
chr4_53481812.0_53481831.0_+	LNX1	9.2534/0	57.304/25.379	4.6267	41.341	2.9117
chr1_212802742.0_212802761.0_+	TATDN3	2.5237/0	15.808/19.862	1.2618	17.835	3.0578
chr16_75479134.0_75479153.0_-	CHST6	8.4122/0	54.34/23.172	4.2061	38.756	2.9329
chr20_63697166.0_63697185.0_-	TNFRSF6B	2.5237/0	25.688/9.931	1.2618	17.809	3.0559
chr7_99892629.0_99892648.0_+	TRIM4	0/0.83515	6.916/11.034	0.41757	8.9752	2.8149
chr20_3231486.0_3231505.0_+	SLC4A11	0/0	6.916/11.034	0.41757	8.9752	2.8149
chr19_55224074.0_55224093.0_-	AAVS1	0/0.83515	6.916/11.034	0.41757	8.9752	2.8149
chr17_38853047.0_38853066.0_+	RPL23	0.84122/0	15.808/2.2069	0.42061	9.0074	2.8165
chr1_27966883.0_27966902.0_-	XKR8	1.6824/0	0/27.586	0.84122	13.793	3.0062
chr19_19268015.0_19268034.0_+	TM6SF2	1.6824/0	0/27.586	0.84122	13.793	3.0062
chr12_26928781.0_26928800.0_-	ASUN	5.0473/0	16.796/38.62	2.5237	27.708	3.0263
chr19_4207302.0_4207321.0_-	ANKRD24	0.84122/5.0109	35.568/25.379	2.9261	30.473	3.003
chr20_45894730.0_45894749.0_-	CTSA	0/1.6703	10.868/16.552	0.83515	13.71	3.0028
chr22_18126782.0_18126801.0_-	TUBA8	8.4122/0	37.544/39.724	4.2061	38.634	2.9285
chr1_220755001.0_220755020.0_-	2026-03-02	5.8885/0	5.928/55.172	2.9443	30.55	2.9998
chr14_20313674.0_20313693.0_-	CCNB1IP1	0.84122/0	6.916/11.034	0.42061	8.9752	2.8118
chr6_13596998.0_13597017.0_-	SIRT5	0/1.6703	1.976/25.379	0.83515	13.678	2.9996
chr2_127318228.0_127318247.0_+	MAP3K2	3.3649/0	13.832/28.689	1.6824	21.261	3.0529
chr12_112408270.0_112408289.0_-	RPL6	5.0473/0	47.424/7.7241	2.5237	27.574	3.0196
chr20_32310206.0_32310225.0_+	KIF3B	0/0	7.904/9.931	0.41757	8.9175	2.8065
chr3_46373785.0_46373804.0_-	CCR5	0/0	7.904/9.931	0.41757	8.9175	2.8065
chr1_185962638.0_185962657.0_+	HMCN1	0/0	7.904/9.931	0.41757	8.9175	2.8065
chr19_55117049.0_55117068.0_+	AAVS1	0.84122/0	16.796/1.1034	0.42061	8.9497	2.8081
chr12_57455760.0_57455779.0_+	INHBE	0.84122/5.0109	38.532/22.069	2.9261	30.3	2.995
chr10_124998087.0_124998106.0_-	CTBP2	5.8885/3.3406	27.664/54.069	4.6146	40.866	2.8985
chr8_145053134.0_145053153.0_-	C8orf33	1.6824/5.0109	38.532/27.586	3.3467	33.059	2.9701
chr5_32588551.0_32588570.0_+	SUB1	0/0	17.784/0	0.41757	8.892	2.8028
chr15_72139928.0_72139947.0_-	SENP8	0/0	17.784/0	0.41757	8.892	2.8028
chr5_121852157.0_121852176.0_-	FTMT	4.2061/3.3406	49.4/22.069	3.7733	35.734	2.9441
chr20_298030.0_298049.0_+	ZCCHC3	0/4.1757	27.664/20.965	2.0879	24.315	3.0353
chr22_42602996.0_42603015.0_-	POLDIP3	0/3.3406	17.784/24.276	1.6703	21.03	3.0444
chr15_72375756.0_72375775.0_+	HEXA	0/0	8.892/8.8275	0.41757	8.8597	2.7981
chr7_64077402.0_64077421.0_-	ZNF727	0/0	8.892/8.8275	0.41757	8.8597	2.7981
chr3_12541997.0_12542016.0_-	MKRN2OS	0/0	8.892/8.8275	0.41757	8.8597	2.7981
chr2_102164926.0_102164945.0_-	IL1R1	0/0	8.892/8.8275	0.41757	8.8597	2.7981
chr10_59794540.0_59794559.0_+	CCDC6	0/0	8.892/8.8275	0.41757	8.8597	2.7981
chr5_111449173.0_111449192.0_+	CAMK4	0/0	8.892/8.8275	0.41757	8.8597	2.7981
chr7_6617250.0_6617269.0_-	ZNF853	5.8885/0	29.64/30.896	2.9443	30.268	2.9869
chr14_19713091.0_19713110.0_+	OR11H2	0/2.5054	21.736/13.241	1.2527	17.489	3.0369
chr9_91355879.0_91355898.0_+	AUH	0/2.5054	31.616/3.3103	1.2527	17.463	3.0349
chr5_169883175.0_169883194.0_+	FAM196B	0/1.6703	13.832/13.241	0.83515	13.537	2.9857
chr10_37193191.0_37193210.0_-	ANKRD30A	0.84122/0.83515	3.952/23.172	0.83818	13.562	2.9859
chr19_39839105.0_39839124.0_-	FBL	5.0473/0	23.712/30.896	2.5237	27.304	3.0059
chr19_35858771.0_35858790.0_+	KIRREL2	0/0	0/17.655	0.41757	8.8275	2.7934
chr14_77346379.0_77346398.0_+	TMED8	0/0	0/17.655	0.41757	8.8275	2.7934
chr13_28668532.0_28668551.0_+	POMP	0/0	0/17.655	0.41757	8.8275	2.7934
chr12_106971161.0_106971180.0_+	TMEM263	0/0	0/17.655	0.41757	8.8275	2.7934
chr17_58463206.0_58463225.0_-	HSF5	0/0	0/17.655	0.41757	8.8275	2.7934
chr8_85439877.0_85439896.0_-	CA3	0/0	0/17.655	0.41757	8.8275	2.7934
chr15_65133576.0_65133595.0_-	PDCD7	0.84122/0	8.892/8.8275	0.42061	8.8597	2.795
chr2_GL383522v1_alt_89160.0_89179.0_+	G6PC2	0.84122/0	8.892/8.8275	0.42061	8.8597	2.795
chr11_40115657.0_40115676.0_+	LRRC4C	0/5.846	43.472/16.552	2.923	30.012	2.9828
chr19_57253123.0_57253142.0_-	ZNF805	3.3649/0	27.664/14.345	1.6824	21.004	3.0362
chr17_81379764.0_81379783.0_+	LOC100130370	0/0	9.8799/7.7241	0.41757	8.802	2.7897
chr11_62789110.0_62789129.0_-	TMEM179B	0/0	9.8799/7.7241	0.41757	8.802	2.7897
chr9_69371552.0_69371571.0_+	FAM189A2	0/0	9.8799/7.7241	0.41757	8.802	2.7897
chr12_51984055.0_51984074.0_-	ACVR1B	2.5237/0	31.616/3.3103	1.2618	17.463	3.0291
chr11_60090395.0_60090414.0_+	MS4A2	0/0	0.98799/16.552	0.41757	8.7698	2.7849
chr2_130598782.0_130598801.0_-	CFC1	0/0	0.98799/16.552	0.41757	8.7698	2.7849
chr5_140795264.0_140795283.0_+	PCDHA2	0/0	0.98799/16.552	0.41757	8.7698	2.7849
chr6_26217281.0_26217300.0_-	HIST1H2AE	0.84122/4.1757	47.424/6.6206	2.5085	27.022	2.9977
chr9_101370948.0_101370967.0_+	BAAT	6.7298/4.1757	51.376/38.62	5.4527	44.998	2.8336
chr11_124310722.0_124310741.0_-	OR8D1	1.6824/0	14.82/12.138	0.84122	13.479	2.9752
chr4_185623369.0_185623388.0_-	SORBS2	0/6.6812	9.8799/55.172	3.3406	32.526	2.9493
chr22_37917748.0_37917767.0_-	MICALL1	0.84122/3.3406	4.94/43.034	2.0909	23.987	3.0151
chrX_8170248.0_8170267.0_+	VCX2	9.2534/2.5054	21.736/72.827	5.8794	47.281	2.8111
chr1_23875216.0_23875235.0_+	CNR2	0/2.5054	34.58/0	1.2527	17.29	3.0213
chr18_44952345.0_44952364.0_+	SETBP1	0/0.83515	10.868/6.6206	0.41757	8.7443	2.7811
chr8_143215285.0_143215304.0_-	GPIHBP1	32.808/3.3406	156.1/47.448	18.074	101.78	2.4298
chr14_59603874.0_59603893.0_+	RTN1	14.301/20.879	29.64/169.93	17.59	99.785	2.4387
chr20_34290559.0_34290578.0_+	AHCY	16.824/15.033	21.736/164.41	15.929	93.074	2.4743
chr13_46699356.0_46699375.0_+	LRCH1	0/5.0109	12.844/40.827	2.5054	26.836	2.9893
chr20_49063245.0_49063264.0_-	CSE1L	0/6.6812	31.616/33.103	3.3406	32.36	2.9421
chr19_55245411.0_55245430.0_+	AAVS1	0.84122/0	10.868/6.6206	0.42061	8.7443	2.778
chr11_7303380.0_7303399.0_-	SYT9	0/5.846	21.736/37.517	2.923	29.626	2.9647
chr2_169806807.0_169806826.0_+	SSB	0/0.83515	11.856/5.5172	0.41757	8.6866	2.7726
chr2_101417538.0_101417557.0_+	RFX8	0/0	11.856/5.5172	0.41757	8.6866	2.7726
chr7_152648965.0_152648984.0_-	XRCC2	2.5237/0	7.904/26.483	1.2618	17.193	3.0078
chr6_GL000251v2_alt_3107022.0_3107041.0_-	PRRC2A	0.84122/0	11.856/5.5172	0.42061	8.6866	2.7695
chr10_45744843.0_45744862.0_+	FAM21C	0/1.6703	18.772/7.7241	0.83515	13.248	2.9568
chr1_999553.0_999572.0_-	HES4	0/4.1757	19.76/27.586	2.0879	23.673	2.9982
chr16_72150707.0_72150726.0_+	PMFBP1	9.2534/2.5054	23.712/69.517	5.8794	46.614	2.791
chr19_42925992.0_42926011.0_+	PSG7	4.2061/0	28.652/18.758	2.103	23.705	2.9931
chrX_87518013.0_87518032.0_+	KLHL4	0/2.5054	29.64/4.4138	1.2527	17.027	3.0004
chr3_11031241.0_11031260.0_-	SLC6A1	1.6824/0	0/26.483	0.84122	13.241	2.9513
chr4_71022413.0_71022432.0_+	DCK	1.6824/3.3406	17.784/35.31	2.5115	26.547	2.9717
chr20_5173619.0_5173638.0_-	CDS2	2.5237/0	9.8799/24.276	1.2618	17.078	2.9987
chr3_177050022.0_177050041.0_-	TBL1XR1	0/2.5054	20.748/13.241	1.2527	16.995	2.9978
chr2_37951834.0_37951853.0_-	RMDN2	0/0	3.952/13.241	0.41757	8.5966	2.7591
chr7_129397281.0_129397300.0_+	AHCYL2	0/0	3.952/13.241	0.41757	8.5966	2.7591
chr17_81703566.0_81703585.0_-	MRPL12	0/0	3.952/13.241	0.41757	8.5966	2.7591
chr16_3300087.0_3300106.0_-	TIGD7	0/0	3.952/13.241	0.41757	8.5966	2.7591
chr21_46334747.0_46334766.0_+	PCNT	0/0	3.952/13.241	0.41757	8.5966	2.7591
chr17_137610.0_137629.0_-	SCGB1C2	3.3649/0	36.556/4.4138	1.6824	20.485	3.0017
chr19_1848326.0_1848345.0_+	REXO1	0/8.3515	56.316/17.655	4.1757	36.985	2.8756
chr2_85667700.0_85667719.0_+	SFTPB	0/5.0109	28.652/24.276	2.5054	26.464	2.9699
chr12_129700045.0_129700064.0_-	TMEM132D	0/0	13.832/3.3103	0.41757	8.5711	2.7553
chr5_132659423.0_132659442.0_-	IL13	1.6824/0	19.76/6.6206	0.84122	13.19	2.9462
chr20_45110765.0_45110784.0_-	WFDC5	0.84122/1.6703	21.736/12.138	1.2558	16.937	2.9912
chrX_114731547.0_114731566.0_-	HTR2C	3.3649/0	28.652/12.138	1.6824	20.395	2.9956
chr2_232662908.0_232662927.0_+	EFHD1	0/0.83515	4.94/12.138	0.41757	8.5389	2.7504
chr5_133006760.0_133006779.0_-	ZCCHC10	0/0	4.94/12.138	0.41757	8.5389	2.7504
chr5_95436841.0_95436860.0_+	FAM81B	0/0	4.94/12.138	0.41757	8.5389	2.7504
chr20_56383117.0_56383136.0_+	AURKA	2.5237/0.83515	20.748/19.862	1.6794	20.305	2.9912
chr17_40797181.0_40797200.0_-	KRT28	1.6824/1.6703	11.856/28.689	1.6764	20.273	2.9907
chr2_219169825.0_219169844.0_+	SLC23A3	5.0473/0	39.52/13.241	2.5237	26.381	2.958
chr11_JH159136v1_alt_63584.0_63603.0_-	OR5T3	15.983/20.879	20.748/180.96	18.431	100.86	2.3901
chr17_48721873.0_48721892.0_-	PRAC1	3.3649/0	20.748/19.862	1.6824	20.305	2.9896
chr5_168566092.0_168566111.0_+	PANK3	2.5237/0	12.844/20.965	1.2618	16.905	2.9848
chr19_41009269.0_41009288.0_+	CYP2B6	1.6824/0	11.856/14.345	0.84122	13.1	2.937
chr17_67342214.0_67342233.0_-	PSMD12	0/20.879	130.42/5.5172	10.439	67.966	2.5919
chr1_28704279.0_28704298.0_+	GMEB1	1.6824/2.5054	15.808/30.896	2.0939	23.352	2.9765
chr14_20456837.0_20456856.0_-	APEX1	0.84122/0	4.94/12.138	0.42061	8.5389	2.7473
chr2_132417196.0_132417215.0_-	GPR39	5.0473/0	21.736/30.896	2.5237	26.316	2.9546
chr2_27443407.0_27443426.0_-	KRTCAP3	1.6824/1.6703	12.844/27.586	1.6764	20.215	2.9867
chr1_32668964.0_32668983.0_+	RBBP4	0/2.5054	14.82/18.758	1.2527	16.789	2.9813
chrX_119871973.0_119871992.0_+	NDUFA1	2.5237/0	32.604/1.1034	1.2618	16.854	2.9807
chr8_37848631.0_37848650.0_-	BRF2	0/0	5.928/11.034	0.41757	8.4812	2.7416
chr19_32353625.0_32353644.0_+	ZNF507	0/0.83515	5.928/11.034	0.41757	8.4812	2.7416
chr3_68417407.0_68417426.0_-	FAM19A1	0/2.5054	24.7/8.8275	1.2527	16.764	2.9792
chr10_70871892.0_70871911.0_-	SGPL1	3.3649/1.6703	13.832/38.62	2.5176	26.226	2.9523
chr20_35035192.0_35035211.0_-	TRPC4AP	2.5237/2.5054	23.712/28.689	2.5146	26.201	2.9522
chr11_47565929.0_47565948.0_+	PTPMT1	2.5237/0	23.712/9.931	1.2618	16.821	2.978
chr11_6210166.0_6210185.0_-	C11orf42	4.2061/1.6703	23.712/34.207	2.9382	28.959	2.9274
chr4_122263579.0_122263598.0_+	KIAA1109	8.4122/16.703	54.34/99.31	12.558	76.825	2.5211
chr19_55386430.0_55386449.0_-	RPL28	11.777/7.5163	17.784/110.34	9.6467	64.064	2.6115
chr2_151860723.0_151860742.0_-	CACNB4	5.0473/0	42.484/9.931	2.5237	26.207	2.9489
chr2_7014517.0_7014536.0_+	RNF144A	3.3649/3.3406	36.556/26.483	3.3527	31.519	2.9013
chr11_KI270927v1_alt_63282.0_63301.0_+	AP2A2	2.5237/0.83515	23.712/16.552	1.6794	20.132	2.9794
chr10_18666574.0_18666593.0_+	ARL5B	1.6824/0	13.832/12.138	0.84122	12.985	2.9251
chr19_7527560.0_7527579.0_-	MCOLN1	0.84122/4.1757	26.676/25.379	2.5085	26.027	2.9455
chr1_110401559.0_110401578.0_-	LAMTOR5	0/0	6.916/9.931	0.41757	8.4235	2.7328
chr1_48587091.0_48587110.0_+	AGBL4	0/0	6.916/9.931	0.41757	8.4235	2.7328
chr2_64455394.0_64455413.0_+	LGALSL	0/0	6.916/9.931	0.41757	8.4235	2.7328
chr9_34662051.0_34662070.0_+	CCL27	0/0.83515	6.916/9.931	0.41757	8.4235	2.7328
chr5_161688939.0_161688958.0_+	GABRA6	0/0	6.916/9.931	0.41757	8.4235	2.7328
chrY_14824303.0_14824322.0_+	NLGN4Y	0/0	6.916/9.931	0.41757	8.4235	2.7328
chr1_53227086.0_53227105.0_+	MAGOH	6.7298/2.5054	24.7/52.965	4.6176	38.832	2.8259
chr15_48336041.0_48336060.0_+	DUT	6.7298/23.384	158.08/15.448	15.057	86.764	2.4504
chr2_169735376.0_169735395.0_+	PHOSPHO2-KLHL23	2.5237/1.6703	28.652/17.655	2.097	23.153	2.9633
chr19_535882.0_535901.0_-	CDC34	2.5237/1.6703	28.652/17.655	2.097	23.153	2.9633
chr1_147224913.0_147224932.0_-	FMO5	20.189/19.208	192.66/16.552	19.699	104.61	2.3511
chr11_31520054.0_31520073.0_-	ELP4	2.5237/0	6.916/26.483	1.2618	16.699	2.9681
chr20_34845399.0_34845418.0_-	GGT7	2.5237/0	6.916/26.483	1.2618	16.699	2.9681
chr12_133010621.0_133010640.0_+	ZNF26	3.3649/0.83515	38.532/7.7241	2.1	23.128	2.9604
chr18_7231329.0_7231348.0_-	LRRC30	0/5.0109	28.652/23.172	2.5054	25.912	2.9406
chr11_66288232.0_66288251.0_+	YIF1A	0/0	16.796/0	0.41757	8.398	2.7289
chr1_228457609.0_228457628.0_-	HIST3H2A	0/0	16.796/0	0.41757	8.398	2.7289
chr3_121622966.0_121622985.0_-	FBXO40	0/0	16.796/0	0.41757	8.398	2.7289
chr12_32619718.0_32619737.0_+	FGD4	0/0	16.796/0	0.41757	8.398	2.7289
chr9_21440658.0_21440677.0_-	IFNA1	1.6824/0	14.82/11.034	0.84122	12.927	2.9192
chr19_17726165.0_17726184.0_+	MAP1S	0/5.0109	19.76/32	2.5054	25.88	2.9389
chr2_218164550.0_218164569.0_+	CXCR1	0.84122/0	6.916/9.931	0.42061	8.4235	2.7297
chr10_75028582.0_75028601.0_+	KAT6B	0/1.6703	25.688/0	0.83515	12.844	2.9153
chr19_55156789.0_55156808.0_-	AAVS1	0/5.0109	10.868/40.827	2.5054	25.848	2.9371
chr10_12825588.0_12825607.0_-	CAMK1D	1.6824/0	5.928/19.862	0.84122	12.895	2.9158
chr7_64069550.0_64069569.0_+	ZNF727	1.6824/0	5.928/19.862	0.84122	12.895	2.9158
chr10_125980213.0_125980232.0_+	FANK1	0/0	7.904/8.8275	0.41757	8.3657	2.724
chr7_142667270.0_142667289.0_-	MTRNR2L6	0/0	7.904/8.8275	0.41757	8.3657	2.724
chr14_73880126.0_73880145.0_-	PTGR2	0/0.83515	7.904/8.8275	0.41757	8.3657	2.724
chr11_65864799.0_65864818.0_-	MUS81	10.936/0	54.34/32	5.4679	43.17	2.7717
chr14_88517137.0_88517156.0_+	PTPN21	0.84122/21.714	105.72/35.31	11.278	70.513	2.5422
chr17_4156898.0_4156917.0_-	CYB5D2	3.3649/0	36.556/3.3103	1.6824	19.933	2.9642
chr19_55217276.0_55217295.0_-	AAVS1	3.3649/3.3406	23.712/38.62	3.3527	31.166	2.8855
chr17_39871525.0_39871544.0_-	ZPBP2	1.6824/0	25.688/0	0.84122	12.844	2.9105
chr16_71850061.0_71850080.0_-	ATXN1L	1.6824/2.5054	4.94/40.827	2.0939	22.884	2.9485
chr14_81143210.0_81143229.0_+	TSHR	0/1.6703	17.784/7.7241	0.83515	12.754	2.9059
chr2_43697200.0_43697219.0_+	PLEKHH2	0/1.6703	17.784/7.7241	0.83515	12.754	2.9059
chr19_111159.0_111178.0_-	OR4F17	0/0	8.892/7.7241	0.41757	8.308	2.715
chr5_115841497.0_115841516.0_+	ATG12	0/0	8.892/7.7241	0.41757	8.308	2.715
chr17_43953416.0_43953435.0_-	PYY	7.571/0	38.532/28.689	3.7855	33.611	2.8545
chr16_88707176.0_88707195.0_-	CTU2	2.5237/0	19.76/13.241	1.2618	16.501	2.9518
chr20_36239909.0_36239928.0_-	AAR2	0/3.3406	11.856/27.586	1.6703	19.721	2.956
chr9_128818953.0_128818972.0_-	ENDOG	0/5.0109	24.7/26.483	2.5054	25.591	2.9233
chr9_129829512.0_129829531.0_-	C9orf78	1.6824/0	17.784/7.7241	0.84122	12.754	2.9011
chr17_35557536.0_35557555.0_+	SLFN14	0/0.83515	0/16.552	0.41757	8.2758	2.71
chr18_31386728.0_31386747.0_+	DSG4	0/0	0/16.552	0.41757	8.2758	2.71
chr9_92301775.0_92301794.0_-	NOL8	0/0	0/16.552	0.41757	8.2758	2.71
chr11_124265032.0_124265051.0_+	OR8G5	0.84122/0	8.892/7.7241	0.42061	8.308	2.712
chr11_64835781.0_64835800.0_-	CDC42BPG	2.5237/6.6812	56.316/19.862	4.6024	38.089	2.8026
chr6_44265174.0_44265193.0_+	NFKBIE	0.84122/5.0109	36.556/19.862	2.9261	28.209	2.8953
chr1_149842372.0_149842391.0_+	HIST2H2AA3	2.5237/0	11.856/20.965	1.2618	16.411	2.9444
chr8_119418084.0_119418103.0_+	NOV	0/2.5054	22.724/9.931	1.2527	16.327	2.9433
chr22_46285256.0_46285275.0_-	TTC38	0/0	9.8799/6.6206	0.41757	8.2503	2.7061
chr12_53196803.0_53196822.0_+	ITGB7	9.2534/0	17.784/58.482	4.6267	38.133	2.798
chr12_51457393.0_51457412.0_+	SLC4A8	0.84122/0	0/16.552	0.42061	8.2758	2.707
chr14_69386955.0_69386974.0_+	ERH	3.3649/4.1757	25.688/40.827	3.7703	33.258	2.8443
chr14_57480655.0_57480674.0_-	C14orf105	0/8.3515	23.712/47.448	4.1757	35.58	2.8212
chr19_36113776.0_36113795.0_-	POLR2I	3.3649/3.3406	49.4/12.138	3.3527	30.769	2.8676
chrX_77969397.0_77969416.0_-	PGAM4	0/5.846	38.532/17.655	2.923	28.093	2.8907
chr1_110046682.0_110046701.0_+	STRIP1	1.6824/0	9.8799/15.448	0.84122	12.664	2.8917
chr2_231037709.0_231037728.0_+	C2orf72	2.5237/4.1757	42.484/18.758	3.3497	30.621	2.8619
chr3_182866381.0_182866400.0_-	ATP11B	0/0	10.868/5.5172	0.41757	8.1926	2.697
chr12_26064573.0_26064592.0_+	RASSF8	0/0	10.868/5.5172	0.41757	8.1926	2.697
chr1_175160979.0_175160998.0_-	KIAA0040	0/0	10.868/5.5172	0.41757	8.1926	2.697
chr7_105077184.0_105077203.0_-	KMT2E	0/0	10.868/5.5172	0.41757	8.1926	2.697
chr19_49740150.0_49740169.0_+	TSKS	0/0	10.868/5.5172	0.41757	8.1926	2.697
chr5_44388481.0_44388500.0_-	FGF10	67.298/70.988	411.99/94.896	69.143	253.44	1.859
chr14_19876856.0_19876875.0_+	OR4K2	2.5237/17.538	114.61/13.241	10.031	63.924	2.5572
chr7_23317703.0_23317722.0_-	IGF2BP3	1.6824/0	10.868/14.345	0.84122	12.606	2.8855
chr17_21302181.0_21302200.0_+	MAP2K3	3.3649/0	14.82/24.276	1.6824	19.548	2.9374
chr2_69961091.0_69961110.0_-	ASPRV1	1.6824/7.5163	34.58/40.827	4.5994	37.704	2.7891
chr18_68836832.0_68836851.0_+	CCDC102B	2.5237/2.5054	38.532/12.138	2.5146	25.335	2.9056
chr17_39630037.0_39630056.0_-	PPP1R1B	0/5.0109	20.748/29.793	2.5054	25.27	2.9058
chr1_18481082.0_18481101.0_+	KLHDC7A	0/5.846	12.844/43.034	2.923	27.939	2.883
chr6_27146619.0_27146638.0_+	HIST1H2BK	1.6824/0	20.748/4.4138	0.84122	12.581	2.8828
chr1_202604461.0_202604480.0_-	SYT2	2.5237/0	14.82/17.655	1.2618	16.237	2.93
chr11_4946837.0_4946856.0_+	OR51A4	0/0	1.976/14.345	0.41757	8.1604	2.692
chr7_66638362.0_66638381.0_+	KCTD7	5.8885/0	30.628/25.379	2.9443	28.003	2.8784
chr9_5742931.0_5742950.0_+	RIC1	0/1.6703	12.844/12.138	0.83515	12.491	2.878
chr10_5884010.0_5884029.0_-	ANKRD16	4.2061/0	40.508/4.4138	2.103	22.461	2.9185
chr19_55241207.0_55241226.0_-	AAVS1	0/6.6812	18.772/41.931	3.3406	30.351	2.8526
chr13_37024410.0_37024429.0_+	SUPT20H	2.5237/0	15.808/16.552	1.2618	16.18	2.9251
chr9_36058891.0_36058910.0_-	RECK	0.84122/9.1866	18.772/60.689	5.0139	39.731	2.7597
chr4_39032227.0_39032246.0_-	TMEM156	0/0	11.856/4.4138	0.41757	8.1348	2.688
chr6_GL000254v2_alt_2871849.0_2871868.0_+	MCCD1	6.7298/5.0109	0/88.275	5.8703	44.138	2.7159
chr3_134610270.0_134610289.0_-	KY	0/2.5054	7.904/24.276	1.2527	16.09	2.9234
chr4_54263689.0_54263708.0_-	PDGFRA	0/3.3406	18.772/19.862	1.6703	19.317	2.9276
chr1_114139696.0_114139715.0_-	SYT6	5.8885/3.3406	37.544/37.517	4.6146	37.53	2.7788
chr3_14525909.0_14525928.0_-	GRIP2	8.4122/27.56	165/25.379	17.986	95.187	2.3409
chr21_39771116.0_39771135.0_-	IGSF5	7.571/2.5054	46.436/33.103	5.0382	39.769	2.7553
chr22_43168062.0_43168081.0_+	TTLL12	0/4.1757	24.7/19.862	2.0879	22.281	2.9145
chrX_154405487.0_154405506.0_-	DNASE1L1	6.7298/0	36.556/24.276	3.3649	30.416	2.8475
chr1_70038483.0_70038502.0_-	LRRC7	0/0	2.964/13.241	0.41757	8.1026	2.6829
chr2_128133137.0_128133156.0_+	UGGT1	0/0.83515	2.964/13.241	0.41757	8.1026	2.6829
chr15_59668915.0_59668934.0_-	BNIP2	0/0.83515	2.964/13.241	0.41757	8.1026	2.6829
chr2_151278886.0_151278905.0_+	NMI	0.84122/0	11.856/4.4138	0.42061	8.1348	2.6849
chr18_35977497.0_35977516.0_-	C18orf21	1.6824/0	22.724/2.2069	0.84122	12.465	2.8705
chrX_21561496.0_21561515.0_+	CNKSR2	0/4.1757	16.796/27.586	2.0879	22.191	2.9089
chr3_109329005.0_109329024.0_+	DPPA4	0/0	12.844/3.3103	0.41757	8.0771	2.6788
chr2_26792134.0_26792153.0_+	CENPA	0/0.83515	12.844/3.3103	0.41757	8.0771	2.6788
chr6_84185324.0_84185343.0_+	CEP162	0/0	12.844/3.3103	0.41757	8.0771	2.6788
chr22_23838716.0_23838735.0_+	DERL3	2.5237/6.6812	32.604/41.931	4.6024	37.267	2.772
chr5_140542260.0_140542279.0_+	ANKHD1-EIF4EBP3	5.0473/1.6703	39.52/20.965	3.3588	30.243	2.8415
chr10_63153643.0_63153662.0_-	NRBF2	2.5237/4.1757	40.508/19.862	3.3497	30.185	2.8419
chr9_124538215.0_124538234.0_+	NR6A1	1.6824/0.83515	18.772/13.241	1.2588	16.007	2.9125
chrX_151700020.0_151700039.0_-	PRRG3	0/1.6703	24.7/0	0.83515	12.35	2.8629
chrX_2806688.0_2806707.0_+	XG	0/1.6703	24.7/0	0.83515	12.35	2.8629
chr7_6054551.0_6054570.0_+	EIF2AK1	0/0	3.952/12.138	0.41757	8.0449	2.6737
chr3_129255063.0_129255082.0_-	COPG1	0/0	3.952/12.138	0.41757	8.0449	2.6737
chr7_140673515.0_140673534.0_-	ADCK2	0.84122/0	12.844/3.3103	0.42061	8.0771	2.6757
chr7_99444830.0_99444849.0_-	CPSF4	5.8885/2.5054	26.676/43.034	4.197	34.855	2.7864
chr17_8743693.0_8743712.0_-	CCDC42	10.095/0	62.244/16.552	5.0473	39.398	2.7399
chrX_126551902.0_126551921.0_-	DCAF12L1	0/0	13.832/2.2069	0.41757	8.0194	2.6696
chr11_95026516.0_95026535.0_-	KDM4E	0/0	13.832/2.2069	0.41757	8.0194	2.6696
chr2_31533706.0_31533725.0_-	SRD5A2	5.0473/2.5054	10.868/54.069	3.7764	32.468	2.8088
chr10_119162396.0_119162415.0_-	SFXN4	1.6824/0.83515	10.868/20.965	1.2588	15.917	2.9048
chr5_65660749.0_65660768.0_-	TRAPPC13	0.84122/0	3.952/12.138	0.42061	8.0449	2.6706
chrX_55221836.0_55221855.0_+	PAGE5	1.6824/0	5.928/18.758	0.84122	12.343	2.8574
chr4_73069452.0_73069471.0_+	COX18	1.6824/0	5.928/18.758	0.84122	12.343	2.8574
chr22_32066944.0_32066963.0_-	SLC5A1	1.6824/3.3406	9.8799/39.724	2.5115	24.802	2.8773
chr19_55146867.0_55146886.0_+	AAVS1	1.6824/0	15.808/8.8275	0.84122	12.318	2.8546
chr14_81201628.0_81201647.0_+	GTF2A1	0/0	4.94/11.034	0.41757	7.9872	2.6644
chrX_11298690.0_11298709.0_-	AMELX	0/0	4.94/11.034	0.41757	7.9872	2.6644
chr14_102701303.0_102701322.0_+	RCOR1	0/0.83515	4.94/11.034	0.41757	7.9872	2.6644
chr9_894170.0_894189.0_+	DMRT1	0/0	4.94/11.034	0.41757	7.9872	2.6644
chr1_89378405.0_89378424.0_+	GBP6	2.5237/0	20.748/11.034	1.2618	15.891	2.9007
chr4_105645256.0_105645275.0_-	ARHGEF38	2.5237/1.6703	29.64/14.345	2.097	21.992	2.8922
chr12_122867517.0_122867536.0_-	VPS37B	0/3.3406	24.7/13.241	1.6703	18.971	2.9028
chr6_139042729.0_139042748.0_+	ABRACL	0/0	14.82/1.1034	0.41757	7.9617	2.6603
chr11_46696009.0_46696028.0_+	ARHGAP1	0/3.3406	34.58/3.3103	1.6703	18.945	2.901
chr13_39013689.0_39013708.0_+	PROSER1	0.84122/5.846	0.98799/58.482	3.3436	29.735	2.8229
chr11_124250202.0_124250221.0_-	OR8G1	0/1.6703	17.784/6.6206	0.83515	12.202	2.8468
chr18_35374118.0_35374137.0_+	ZNF396	0.84122/0	4.94/11.034	0.42061	7.9872	2.6614
chr7_74238944.0_74238963.0_+	RFC2	0.84122/0.83515	7.904/16.552	0.83818	12.228	2.8472
chr17_82316846.0_82316865.0_-	CD7	4.2061/3.3406	15.808/48.551	3.7733	32.18	2.7972
chr16_29816786.0_29816805.0_+	PAGR1	1.6824/10.022	7.904/78.344	5.8521	43.124	2.6869
chr5_134608462.0_134608481.0_+	SAR1B	0/0	5.928/9.931	0.41757	7.9295	2.6551
chr11_58119366.0_58119385.0_+	OR9I1	0/0	5.928/9.931	0.41757	7.9295	2.6551
chr1_220762955.0_220762974.0_-	2026-03-02	0/0	5.928/9.931	0.41757	7.9295	2.6551
chr2_24248649.0_24248668.0_-	ITSN2	2.5237/0	22.724/8.8275	1.2618	15.776	2.8908
chr9_7799639.0_7799658.0_-	TMEM261	1.6824/2.5054	32.604/11.034	2.0939	21.819	2.8827
chr4_9221067.0_9221086.0_+	USP17L12	4.2061/4.1757	34.58/34.207	4.1909	34.393	2.7694
chr4_185019816.0_185019835.0_-	HELT	1.6824/0	17.784/6.6206	0.84122	12.202	2.8421
chr10_132926578.0_132926597.0_-	CFAP46	0/1.6703	0/24.276	0.83515	12.138	2.8398
chr12_15957008.0_15957027.0_+	DERA	0/2.5054	24.7/6.6206	1.2527	15.66	2.8867
chr5_175967951.0_175967970.0_+	THOC3	0/0	15.808/0	0.41757	7.904	2.651
chr5_178149744.0_178149763.0_-	NHP2	0/0	15.808/0	0.41757	7.904	2.651
chr14_47144079.0_47144098.0_-	MDGA2	0/0	15.808/0	0.41757	7.904	2.651
chr5_115271526.0_115271545.0_+	CCDC112	0/0	15.808/0	0.41757	7.904	2.651
chr1_155378325.0_155378344.0_+	ASH1L	0/0	15.808/0	0.41757	7.904	2.651
chr5_171310235.0_171310254.0_-	TLX3	0/0	15.808/0	0.41757	7.904	2.651
chr14_70457709.0_70457728.0_+	ADAM21	0/4.1757	24.7/18.758	2.0879	21.729	2.8799
chr19_35617875.0_35617894.0_+	HAUS5	0/5.0109	15.808/33.103	2.5054	24.456	2.8603
chr5_178206733.0_178206752.0_+	HNRNPAB	1.6824/1.6703	26.676/11.034	1.6764	18.855	2.8912
chr1_2303852.0_2303871.0_+	SKI	0.84122/0.83515	18.772/5.5172	0.83818	12.145	2.8381
chr1_159932548.0_159932567.0_+	IGSF9	1.6824/0	8.892/15.448	0.84122	12.17	2.8385
chr5_131180146.0_131180165.0_+	LYRM7	0.84122/0	5.928/9.931	0.42061	7.9295	2.6521
chr3_52438185.0_52438204.0_-	SEMA3G	0.84122/0	5.928/9.931	0.42061	7.9295	2.6521
chr5_123573424.0_123573443.0_-	CSNK1G3	0/1.6703	9.8799/14.345	0.83515	12.112	2.837
chr18_2769759.0_2769778.0_-	SMCHD1	0/3.3406	8.892/28.689	1.6703	18.791	2.8898
chr11_16752873.0_16752892.0_+	C11orf58	4.2061/0	4.94/38.62	2.103	21.78	2.876
chrX_30559791.0_30559810.0_+	CXorf21	0/4.1757	25.688/17.655	2.0879	21.671	2.8762
chr1_158563197.0_158563216.0_+	OR6P1	3.3649/1.6703	34.58/14.345	2.5176	24.462	2.8557
chr11_100974549.0_100974568.0_+	ARHGAP42	5.8885/0	17.784/36.414	2.9443	27.099	2.8327
chr10_100076017.0_100076036.0_-	CPN1	4.2061/3.3406	39.52/24.276	3.7733	31.898	2.7849
chr4_68231340.0_68231359.0_+	TMPRSS11B	6.7298/0	22.724/36.414	3.3649	29.569	2.808
chr1_10654505.0_10654524.0_-	CASZ1	0/0	6.916/8.8275	0.41757	7.8717	2.6458
chr7_140348689.0_140348708.0_+	SLC37A3	0/0	6.916/8.8275	0.41757	7.8717	2.6458
chr19_55192846.0_55192865.0_-	AAVS1	0/0	6.916/8.8275	0.41757	7.8717	2.6458
chrX_305183.0_305202.0_-	GTPBP6	0/0	6.916/8.8275	0.41757	7.8717	2.6458
chr7_122078875.0_122078894.0_+	AASS	0.84122/0	15.808/0	0.42061	7.904	2.6479
chr16_2763369.0_2763388.0_-	SRRM2	0.84122/0	15.808/0	0.42061	7.904	2.6479
chr12_111447776.0_111447795.0_-	SH2B3	6.7298/9.1866	82.004/23.172	7.9582	52.588	2.5806
chr8_98106312.0_98106331.0_-	HRSP12	0/2.5054	26.676/4.4138	1.2527	15.545	2.8766
chr10_98407944.0_98407963.0_+	PYROXD2	4.2061/0	25.688/17.655	2.103	21.671	2.8691
chr12_93411273.0_93411292.0_+	UBE2N	0.84122/0.83515	10.868/13.241	0.83818	12.055	2.8282
chr1_11925966.0_11925985.0_+	KIAA2013	0/10.022	32.604/44.138	5.0109	38.371	2.7115
chr1_45741319.0_45741338.0_-	IPP	0.84122/2.5054	10.868/26.483	1.6733	18.675	2.8797
chr1_39382104.0_39382123.0_-	MACF1	3.3649/0	9.8799/27.586	1.6824	18.733	2.879
chr19_44235091.0_44235110.0_+	ZNF227	1.6824/0	10.868/13.241	0.84122	12.055	2.8258
chr2_6887092.0_6887111.0_+	RSAD2	0/0	7.904/7.7241	0.41757	7.814	2.6364
chr16_49281224.0_49281243.0_+	CBLN1	0/0	7.904/7.7241	0.41757	7.814	2.6364
chr17_7344102.0_7344121.0_+	ACAP1	0/0.83515	7.904/7.7241	0.41757	7.814	2.6364
chr5_180739799.0_180739818.0_-	OR2Y1	4.2061/0	36.556/6.6206	2.103	21.588	2.8638
chr2_27204517.0_27204536.0_+	SLC5A6	4.2061/0.83515	18.772/29.793	2.5206	24.282	2.8442
chr2_95025856.0_95025875.0_-	MAL	2.5237/0	26.676/4.4138	1.2618	15.545	2.8708
chr10_130160990.0_130161009.0_-	GLRX3	5.0473/0.83515	12.844/40.827	2.9412	26.836	2.8202
chr4_138182292.0_138182311.0_+	SLC7A11	5.8885/0	50.388/3.3103	2.9443	26.849	2.8198
chr9_68303059.0_68303078.0_+	FOXD4L3	0/4.1757	29.64/13.241	2.0879	21.441	2.8614
chr16_56638746.0_56638765.0_-	MT1A	4.2061/0.83515	0.98799/47.448	2.5206	24.218	2.8405
chr13_41458325.0_41458344.0_+	RGCC	3.3649/0.83515	28.652/14.345	2.1	21.498	2.8595
chr11_66475693.0_66475712.0_+	PELI3	0/2.5054	28.652/2.2069	1.2527	15.429	2.8665
chr12_131916484.0_131916503.0_-	ULK1	0.84122/1.6703	0/30.896	1.2558	15.448	2.8662
chr17_JH159148v1_alt_57249.0_57268.0_+	KRTAP9-4	1.6824/0	11.856/12.138	0.84122	11.997	2.8194
chr17_61799244.0_61799263.0_-	BRIP1	0.84122/0	7.904/7.7241	0.42061	7.814	2.6333
chr17_36595005.0_36595024.0_-	DHRS11	8.4122/0	34.58/33.103	4.2061	33.842	2.7425
chr2_218747675.0_218747694.0_-	TTLL4	0/1.6703	3.952/19.862	0.83515	11.907	2.8142
chr14_51966679.0_51966698.0_-	GNG2	0/0	8.892/6.6206	0.41757	7.7563	2.6269
chr1_94475222.0_94475241.0_-	ABCD3	0/0	8.892/6.6206	0.41757	7.7563	2.6269
chr1_95072820.0_95072839.0_+	ALG14	0/0	8.892/6.6206	0.41757	7.7563	2.6269
chr19_55245642.0_55245661.0_+	AAVS1	0/0.83515	8.892/6.6206	0.41757	7.7563	2.6269
chr1_2229701.0_2229720.0_+	SKI	5.0473/0	30.628/17.655	2.5237	24.141	2.8349
chr3_190322103.0_190322122.0_+	CLDN1	3.3649/0	12.844/24.276	1.6824	18.56	2.8663
chr6_57053667.0_57053686.0_+	KIAA1586	0/2.5054	10.868/19.862	1.2527	15.365	2.8609
chrX_48983055.0_48983074.0_-	GRIPAP1	4.2061/2.5054	21.736/36.414	3.3558	29.075	2.7876
chr5_173945082.0_173945101.0_+	CPEB4	5.0473/2.5054	38.532/24.276	3.7764	31.404	2.7622
chr13_45194451.0_45194470.0_-	KCTD4	0/7.5163	50.388/12.138	3.7582	31.263	2.7614
chr6_127516157.0_127516176.0_+	SOGA3	0/0	0/15.448	0.41757	7.7241	2.6216
chr1_120890013.0_120890032.0_+	PPIAL4A	0/0.83515	0/15.448	0.41757	7.7241	2.6216
chr9_88991215.0_88991234.0_+	C9orf47	0/0	0/15.448	0.41757	7.7241	2.6216
chr5_1279324.0_1279343.0_+	TERT	0/0	0/15.448	0.41757	7.7241	2.6216
chr2_169735834.0_169735853.0_-	KLHL23	0/0	0/15.448	0.41757	7.7241	2.6216
chr2_186847720.0_186847739.0_-	ZSWIM2	0/0	0/15.448	0.41757	7.7241	2.6216
chr1_40302630.0_40302649.0_-	COL9A2	0/0	0/15.448	0.41757	7.7241	2.6216
chr7_47809474.0_47809493.0_-	PKD1L1	0/0	0/15.448	0.41757	7.7241	2.6216
chr7_148783979.0_148783998.0_+	CUL1	0/0	0/15.448	0.41757	7.7241	2.6216
chr10_91845803.0_91845822.0_-	TNKS2	0/1.6703	23.712/0	0.83515	11.856	2.8085
chr10_8009289.0_8009308.0_-	TAF3	3.3649/0.83515	31.616/11.034	2.1	21.325	2.8483
chr14_74516884.0_74516903.0_-	LTBP2	9.2534/0	18.772/52.965	4.6267	35.869	2.712
chr5_40746880.0_40746899.0_-	TTC33	4.2061/0	31.616/11.034	2.103	21.325	2.8469
chr20_38902729.0_38902748.0_+	PPP1R16B	1.6824/4.1757	9.8799/43.034	2.9291	26.457	2.8049
chr9_136791989.0_136792008.0_+	TMEM141	1.6824/0	13.832/9.931	0.84122	11.881	2.8066
chr7_65388880.0_65388899.0_+	ZNF92	2.5237/1.6703	13.832/28.689	2.097	21.261	2.8456
chr12_8091816.0_8091835.0_-	NECAP1	0/1.6703	14.82/8.8275	0.83515	11.824	2.8048
chr4_177434399.0_177434418.0_+	AGA	2.5237/0	20.748/9.931	1.2618	15.339	2.8528
chr20_17970319.0_17970338.0_+	MGME1	0/0	9.8799/5.5172	0.41757	7.6986	2.6174
chr8_16168794.0_16168813.0_-	MSR1	0/0	9.8799/5.5172	0.41757	7.6986	2.6174
chr2_157544522.0_157544541.0_-	ACVR1C	0.84122/3.3406	33.592/8.8275	2.0909	21.21	2.8451
chr17_50370474.0_50370493.0_-	MRPL27	2.5237/1.6703	23.712/18.758	2.097	21.235	2.8439
chr19_3937263.0_3937282.0_+	NMRK2	0.84122/0	0/15.448	0.42061	7.7241	2.6185
chr10_103392192.0_103392211.0_+	USMG5	0.84122/0	0/15.448	0.42061	7.7241	2.6185
chr3_129547641.0_129547660.0_+	H1FOO	2.5237/0.83515	15.808/20.965	1.6794	18.387	2.8551
chr11_134234961.0_134234980.0_+	VPS26B	8.4122/4.1757	3.952/83.861	6.294	43.907	2.6222
chr11_46894744.0_46894763.0_+	LRP4	0/3.3406	7.904/28.689	1.6703	18.297	2.8533
chr5_134390222.0_134390241.0_-	UBE2B	2.5237/0	21.736/8.8275	1.2618	15.282	2.8477
chr1_247157103.0_247157122.0_-	ZNF124	0/0	0.98799/14.345	0.41757	7.6664	2.612
chr17_47157044.0_47157063.0_+	CDC27	0.84122/0	9.8799/5.5172	0.42061	7.6986	2.6143
chr6_38061612.0_38061631.0_-	ZFAND3	0/2.5054	13.832/16.552	1.2527	15.192	2.8455
chr2_73292216.0_73292235.0_+	EGR4	8.4122/0	32.604/34.207	4.2061	33.405	2.7244
chr1_149841089.0_149841108.0_+	HIST2H3C	8.4122/0	32.604/34.207	4.2061	33.405	2.7244
chr4_74309094.0_74309113.0_+	EPGN	0/4.1757	26.676/15.448	2.0879	21.062	2.8369
chr19_55161399.0_55161418.0_-	AAVS1	17.666/3.3406	117.57/6.6206	10.503	62.096	2.4555
chr2_68188573.0_68188592.0_+	PPP3R1	0/0	10.868/4.4138	0.41757	7.6408	2.6077
chr14_75039995.0_75040014.0_-	MLH3	0/0	10.868/4.4138	0.41757	7.6408	2.6077
chr4_42962944.0_42962963.0_-	GRXCR1	0/0	10.868/4.4138	0.41757	7.6408	2.6077
chr19_55205780.0_55205799.0_+	AAVS1	8.4122/0	33.592/33.103	4.2061	33.348	2.7219
chr12_120356922.0_120356941.0_+	MSI1	2.5237/0	3.952/26.483	1.2618	15.217	2.842
chr4_56820557.0_56820576.0_+	SPINK2	0/4.1757	17.784/24.276	2.0879	21.03	2.8348
chr12_124012657.0_124012676.0_+	ZNF664	0/3.3406	9.8799/26.483	1.6703	18.181	2.8446
chr19_12885883.0_12885902.0_+	KLF1	1.6824/7.5163	37.544/33.103	4.5994	35.323	2.6976
chr1_37692968.0_37692987.0_-	CDCA8	7.571/0	16.796/45.241	3.7855	31.018	2.7422
chr11_5778176.0_5778195.0_+	OR52N5	3.3649/3.3406	29.64/27.586	3.3527	28.613	2.7662
chr15_90878932.0_90878951.0_+	FURIN	5.0473/2.5054	27.664/34.207	3.7764	30.935	2.7412
chrX_119786719.0_119786738.0_-	RPL39	0/0	1.976/13.241	0.41757	7.6086	2.6024
chr3_180986996.0_180987015.0_-	DNAJC19	0.84122/0.83515	16.796/6.6206	0.83818	11.708	2.7894
chr7_138106618.0_138106637.0_-	AKR1D1	6.7298/1.6703	17.784/48.551	4.2	33.168	2.716
chr17_48610516.0_48610535.0_+	HOXB7	3.3649/0	18.772/17.655	1.6824	18.213	2.8405
chr8_22151564.0_22151583.0_+	LGI3	5.0473/5.0109	30.628/44.138	5.0291	37.383	2.6704
chrX_101395436.0_101395455.0_+	RPL36A-HNRNPH2	3.3649/0	9.8799/26.483	1.6824	18.181	2.8381
chr13_43859696.0_43859715.0_-	CCDC122	0/1.6703	17.784/5.5172	0.83515	11.651	2.7852
chr4_107931844.0_107931863.0_-	CYP2U1	10.936/20.879	15.808/148.96	15.907	82.386	2.3022
chr3_184711140.0_184711159.0_-	MAGEF1	0/0	11.856/3.3103	0.41757	7.5831	2.5981
chr5_179678898.0_179678917.0_+	CBY3	0/0	11.856/3.3103	0.41757	7.5831	2.5981
chr9_22008812.0_22008831.0_-	CDKN2B	0/0.83515	11.856/3.3103	0.41757	7.5831	2.5981
chr18_78993119.0_78993138.0_-	SALL3	0/0	11.856/3.3103	0.41757	7.5831	2.5981
chr12_87987905.0_87987924.0_+	C12orf50	0/0.83515	11.856/3.3103	0.41757	7.5831	2.5981
chr1_64049917.0_64049936.0_+	ROR1	0/4.1757	10.868/30.896	2.0879	20.882	2.8251
chr16_55861.0_55880.0_+	SNRNP25	0.84122/0.83515	17.784/5.5172	0.83818	11.651	2.7828
chr17_42217248.0_42217267.0_-	STAT5B	4.2061/3.3406	11.856/49.655	3.7733	30.755	2.7339
chr10_103350948.0_103350967.0_-	PCGF6	6.7298/0	31.616/25.379	3.3649	28.497	2.7566
chr3_129671254.0_129671273.0_-	TMCC1	6.7298/2.5054	30.628/39.724	4.6176	35.176	2.687
chr16_23710181.0_23710200.0_-	ERN2	0/1.6703	8.892/14.345	0.83515	11.618	2.7816
chr17_83005153.0_83005172.0_-	B3GNTL1	2.5237/0	15.808/14.345	1.2618	15.076	2.8294
chr6_2891929.0_2891948.0_+	SERPINB9	0/5.0109	42.484/4.4138	2.5054	23.449	2.8021
chr2_37236155.0_37236174.0_+	NDUFAF7	0/5.0109	23.712/23.172	2.5054	23.442	2.8017
chr1_31814342.0_31814361.0_-	SPOCD1	1.6824/3.3406	32.604/14.345	2.5115	23.474	2.8011
chr19_36066382.0_36066401.0_+	WDR62	0/0	2.964/12.138	0.41757	7.5509	2.5927
chr8_7951833.0_7951852.0_-	ZNF705B	0/0	2.964/12.138	0.41757	7.5509	2.5927
chr15_71111220.0_71111239.0_+	CT62	0/0	2.964/12.138	0.41757	7.5509	2.5927
chr5_143054498.0_143054517.0_-	ARHGAP26	0/0.83515	2.964/12.138	0.41757	7.5509	2.5927
chr19_55932084.0_55932103.0_+	NLRP13	0/0	2.964/12.138	0.41757	7.5509	2.5927
chr15_40367119.0_40367138.0_-	DISP2	0/0	2.964/12.138	0.41757	7.5509	2.5927
chr11_20494186.0_20494205.0_+	PRMT3	5.0473/0	31.616/15.448	2.5237	23.532	2.7995
chr2_96327837.0_96327856.0_+	ITPRIPL1	5.8885/0	26.676/25.379	2.9443	26.027	2.7766
chr11_106010636.0_106010655.0_+	MSANTD4	5.0473/0	22.724/24.276	2.5237	23.5	2.7976
chr14_23638865.0_23638884.0_+	DHRS2	0/3.3406	3.952/32	1.6703	17.976	2.8291
chr13_49221114.0_49221133.0_-	MLNR	5.8885/0	17.784/34.207	2.9443	25.995	2.7749
chr2_86210594.0_86210613.0_-	MRPL35	0.84122/0	2.964/12.138	0.42061	7.5509	2.5896
chr21_41854637.0_41854656.0_+	PRDM15	4.2061/0.83515	33.592/13.241	2.5206	23.417	2.794
chr2_237973123.0_237973142.0_+	UBE2F	0/3.3406	23.712/12.138	1.6703	17.925	2.8252
chr13_71866114.0_71866133.0_+	DACH1	2.5237/3.3406	39.52/12.138	2.9321	25.829	2.7704
chr2_153478409.0_153478428.0_+	RPRM	0/1.6703	0.98799/22.069	0.83515	11.528	2.7712
chr10_114131299.0_114131318.0_-	CCDC186	0/4.1757	4.94/36.414	2.0879	20.677	2.8115
chr11_62831142.0_62831161.0_+	STX5	0/2.5054	28.652/1.1034	1.2527	14.878	2.8173
chr5_146049118.0_146049137.0_+	SH3RF2	0/0	3.952/11.034	0.41757	7.4932	2.5829
chr1_113738731.0_113738750.0_-	PHTF1	0/0	3.952/11.034	0.41757	7.4932	2.5829
chr17_38951635.0_38951654.0_+	FBXO47	0/0	3.952/11.034	0.41757	7.4932	2.5829
chr5_32126567.0_32126586.0_-	GOLPH3	4.2061/0	22.724/18.758	2.103	20.741	2.8087
chr5_79115836.0_79115855.0_+	BHMT	5.8885/3.3406	36.556/33.103	4.6146	34.829	2.6739
chr12_53382969.0_53382988.0_+	SP1	0/3.3406	24.7/11.034	1.6703	17.867	2.8208
chr5_72197975.0_72197994.0_+	MAP1B	2.5237/5.846	36.556/28.689	4.1848	32.623	2.6971
chr5_179853419.0_179853438.0_-	C5orf45	2.5237/0	8.892/20.965	1.2618	14.929	2.8161
chr12_120199435.0_120199454.0_-	RPLP0	2.5237/0	0/29.793	1.2618	14.896	2.8131
chr3_152432719.0_152432738.0_-	MBNL1	2.5237/0	0/29.793	1.2618	14.896	2.8131
chr17_29287121.0_29287140.0_-	NUFIP2	0/10.022	51.376/22.069	5.0109	36.722	2.6498
chr1_32276611.0_32276630.0_+	LCK	10.936/0.83515	26.676/55.172	5.8855	40.924	2.6061
chr14_57391125.0_57391144.0_+	NAA30	0/0	13.832/1.1034	0.41757	7.4677	2.5785
chr12_132583232.0_132583251.0_+	FBRSL1	3.3649/0	14.82/20.965	1.6824	17.893	2.8162
chr5_68292282.0_68292301.0_+	PIK3R1	0.84122/0	3.952/11.034	0.42061	7.4932	2.5798
chr6_29396794.0_29396813.0_+	OR12D2	2.5237/2.5054	27.664/18.758	2.5146	23.211	2.7843
chr6_84089211.0_84089230.0_+	MRAP2	1.6824/0	10.868/12.138	0.84122	11.503	2.7635
chr4_26742506.0_26742525.0_-	TBC1D19	1.6824/2.5054	25.688/15.448	2.0939	20.568	2.8014
chr17_61412124.0_61412143.0_+	C17orf82	3.3649/0	15.808/19.862	1.6824	17.835	2.8118
chr11_111557609.0_111557628.0_-	LAYN	0/7.5163	21.736/38.62	3.7582	30.178	2.7121
chr12_53973505.0_53973524.0_+	HOXC11	0/0.83515	4.94/9.931	0.41757	7.4355	2.573
chr14_103520518.0_103520537.0_-	CKB	0/0	4.94/9.931	0.41757	7.4355	2.573
chr11_55886170.0_55886189.0_+	TRIM51	0/0	4.94/9.931	0.41757	7.4355	2.573
chr9_87640311.0_87640330.0_-	DAPK1	0/0	4.94/9.931	0.41757	7.4355	2.573
chr17_43661241.0_43661260.0_+	MEOX1	0/0	4.94/9.931	0.41757	7.4355	2.573
chr16_27506955.0_27506974.0_+	GTF3C1	10.095/0.83515	26.676/50.758	5.4649	38.717	2.6191
chr19_4552546.0_4552565.0_-	SEMA6B	12.618/0	15.808/69.517	6.3091	42.662	2.5786
chr1_154601181.0_154601200.0_+	ADAR	2.5237/5.0109	31.616/28.689	3.7673	30.153	2.7081
chr3_9378204.0_9378223.0_+	ROSA26	1.6824/0	11.856/11.034	0.84122	11.445	2.7569
chr1_22647469.0_22647488.0_+	C1QC	0.84122/10.857	43.472/37.517	5.8491	40.494	2.5989
chr5_139364551.0_139364570.0_+	PAIP2	2.5237/0	20.748/8.8275	1.2618	14.788	2.8032
chr20_2403648.0_2403667.0_+	TGM6	3.3649/0	16.796/18.758	1.6824	17.777	2.8074
chr22_42516051.0_42516070.0_-	RRP7A	3.3649/0	16.796/18.758	1.6824	17.777	2.8074
chr6_26250440.0_26250459.0_+	HIST1H3F	0/3.3406	8.892/26.483	1.6703	17.687	2.807
chr17_41968454.0_41968473.0_+	CNP	0/0.83515	14.82/0	0.41757	7.41	2.5687
chr22_44808304.0_44808323.0_-	ARHGAP8	0/0.83515	14.82/0	0.41757	7.41	2.5687
chr2_27629894.0_27629913.0_-	GPN1	0/0.83515	14.82/0	0.41757	7.41	2.5687
chr6_24134386.0_24134405.0_+	NRSN1	0/0	14.82/0	0.41757	7.41	2.5687
chr7_123694721.0_123694740.0_-	WASL	0/0	14.82/0	0.41757	7.41	2.5687
chr15_74906678.0_74906697.0_+	FAM219B	0/0	14.82/0	0.41757	7.41	2.5687
chr14_75469331.0_75469350.0_+	JDP2	0/0	14.82/0	0.41757	7.41	2.5687
chr7_48101942.0_48101961.0_-	UPP1	0/0.83515	14.82/0	0.41757	7.41	2.5687
chr6_119348521.0_119348540.0_-	MAN1A1	4.2061/3.3406	12.844/47.448	3.7733	30.146	2.706
chr5_79989153.0_79989172.0_-	MTX3	9.2534/5.846	45.448/50.758	7.5497	48.103	2.5219
chr2_237859688.0_237859707.0_+	RAMP1	17.666/25.89	191.67/9.931	21.778	100.8	2.1601
chr22_31088570.0_31088589.0_+	SMTN	0/5.846	8.892/41.931	2.923	25.411	2.7511
chr10_23320753.0_23320772.0_-	C10orf67	6.7298/0	13.832/41.931	3.3649	27.881	2.7261
chr17_32199510.0_32199529.0_+	RHOT1	0/2.5054	3.952/25.379	1.2527	14.666	2.7979
chr10_128070330.0_128070349.0_+	PTPRE	7.571/0	41.496/18.758	3.7855	30.127	2.7014
chr1_43386141.0_43386160.0_+	MED8	0/0	5.928/8.8275	0.41757	7.3777	2.5631
chr4_154798191.0_154798210.0_+	RBM46	0/0.83515	5.928/8.8275	0.41757	7.3777	2.5631
chr12_92144430.0_92144449.0_-	BTG1	0/0.83515	5.928/8.8275	0.41757	7.3777	2.5631
chr17_7549263.0_7549282.0_-	TNFSF12-TNFSF13	0/5.846	28.652/22.069	2.923	25.36	2.7483
chr7_100633308.0_100633327.0_-	TFR2	3.3649/0	27.664/7.7241	1.6824	17.694	2.801
chr14_58396039.0_58396058.0_+	TOMM20L	0.84122/0	14.82/0	0.42061	7.41	2.5656
chr16_50675795.0_50675814.0_-	SNX20	1.6824/0	3.952/18.758	0.84122	11.355	2.7464
chr3_169975699.0_169975718.0_-	SEC62	0.84122/0	5.928/8.8275	0.42061	7.3777	2.5601
chr1_23559198.0_23559217.0_+	ID3	0/2.5054	14.82/14.345	1.2527	14.582	2.7902
chr10_48913927.0_48913946.0_-	LRRC18	0/2.5054	14.82/14.345	1.2527	14.582	2.7902
chr12_114398600.0_114398619.0_+	TBX5	0.84122/15.033	98.799/0	7.9369	49.4	2.4956
chr13_75560823.0_75560842.0_-	UCHL3	2.5237/0	13.832/15.448	1.2618	14.64	2.7897
chr19_15949393.0_15949412.0_-	OR10H4	3.3649/0	19.76/15.448	1.6824	17.604	2.794
chr7_143052598.0_143052617.0_-	OR6V1	9.2534/3.3406	5.928/78.344	6.297	42.136	2.5635
chr10_124045871.0_124045890.0_-	CHST15	0.84122/7.5163	38.532/25.379	4.1788	31.955	2.6698
chr12_54033120.0_54033139.0_-	HOXC5	7.571/9.1866	20.748/81.655	8.3788	51.201	2.4766
chr11_93737153.0_93737172.0_-	TAF1D	5.0473/0	4.94/40.827	2.5237	22.884	2.7609
chr11_47260436.0_47260455.0_+	NR1H3	12.618/0	62.244/22.069	6.3091	42.156	2.5618
chrX_151659712.0_151659731.0_+	PASD1	0.84122/10.022	37.544/38.62	5.4315	38.082	2.6033
chr18_2554659.0_2554678.0_+	METTL4	0/0	6.916/7.7241	0.41757	7.32	2.5532
chr16_89744979.0_89744998.0_-	FANCA	0/0	6.916/7.7241	0.41757	7.32	2.5532
chr22_38699891.0_38699910.0_-	JOSD1	1.6824/0	4.94/17.655	0.84122	11.298	2.7396
chr3_112991294.0_112991313.0_-	GTPBP8	1.6824/3.3406	25.688/19.862	2.5115	22.775	2.7593
chr9_135786512.0_135786531.0_-	KCNT1	4.2061/12.527	98.799/3.3103	8.3667	51.055	2.4744
chr3_108644372.0_108644391.0_+	DZIP3	5.8885/3.3406	30.628/37.517	4.6146	34.072	2.6431
chr2_219501928.0_219501947.0_-	GMPPA	6.7298/0	37.544/17.655	3.3649	27.599	2.712
chr19_48389642.0_48389661.0_-	KDELR1	7.571/0	37.544/22.069	3.7855	29.806	2.6865
chr19_34933676.0_34933695.0_+	ZNF30	3.3649/0	11.856/23.172	1.6824	17.514	2.787
chr7_144129345.0_144129364.0_-	OR2A14	0/1.6703	15.808/6.6206	0.83515	11.214	2.7346
chr5_83065009.0_83065028.0_-	TMEM167A	0.84122/0.83515	5.928/16.552	0.83818	11.24	2.7352
chr1_111456090.0_111456109.0_-	ATP5F1	2.5237/0.83515	21.736/13.241	1.6794	17.489	2.7867
chr5_81489275.0_81489294.0_+	SSBP2	1.6824/3.3406	26.676/18.758	2.5115	22.717	2.7558
chr7_148754004.0_148754023.0_+	CUL1	13.46/17.538	143.26/13.241	15.499	78.25	2.2641
chrX_73679361.0_73679380.0_+	CHIC1	0.84122/0	6.916/7.7241	0.42061	7.32	2.5501
chr6_85507969.0_85507988.0_-	SNX14	0.84122/0	6.916/7.7241	0.42061	7.32	2.5501
chr19_3759999.0_3760018.0_+	APBA3	0.84122/0	6.916/7.7241	0.42061	7.32	2.5501
chr10_103917500.0_103917519.0_-	OBFC1	0/7.5163	31.616/27.586	3.7582	29.601	2.6851
chr7_29095096.0_29095115.0_+	CPVL	0/2.5054	16.796/12.138	1.2527	14.467	2.7794
chr2_166277239.0_166277258.0_-	SCN9A	3.3649/2.5054	13.832/36.414	2.9352	25.123	2.7308
chr19_55114801.0_55114820.0_+	AAVS1	6.7298/0.83515	29.64/29.793	3.7825	29.716	2.6832
chr1_200873212.0_200873231.0_-	GPR25	14.301/10.022	120.54/11.034	12.161	65.785	2.3432
chr5_176385250.0_176385269.0_+	NOP16	5.0473/3.3406	22.724/40.827	4.194	31.776	2.6577
chr4_13601729.0_13601748.0_-	BOD1L1	2.5237/0	25.688/3.3103	1.2618	14.499	2.7766
chr12_22058613.0_22058632.0_-	CMAS	0/4.1757	34.58/5.5172	2.0879	20.049	2.769
chrX_54182596.0_54182615.0_-	FAM120C	2.5237/0	6.916/22.069	1.2618	14.492	2.776
chr5_141489579.0_141489598.0_+	PCDHGC5	0/0	7.904/6.6206	0.41757	7.2623	2.5431
chr14_54430318.0_54430337.0_-	CNIH1	0/0	7.904/6.6206	0.41757	7.2623	2.5431
chr20_32795513.0_32795532.0_+	DNMT3B	0/0	7.904/6.6206	0.41757	7.2623	2.5431
chr5_112840126.0_112840145.0_-	APC	0/0	7.904/6.6206	0.41757	7.2623	2.5431
chr15_70836345.0_70836364.0_-	LARP6	0/0	7.904/6.6206	0.41757	7.2623	2.5431
chr6_33711647.0_33711666.0_+	UQCC2	0/0	7.904/6.6206	0.41757	7.2623	2.5431
chr1_155135984.0_155136003.0_-	SLC50A1	0.84122/0.83515	6.916/15.448	0.83818	11.182	2.7284
chr5_160414410.0_160414429.0_+	SLU7	0/3.3406	14.82/19.862	1.6703	17.341	2.78
chr11_111357433.0_111357452.0_+	POU2AF1	2.5237/0.83515	13.832/20.965	1.6794	17.399	2.7796
chr17_9022998.0_9023017.0_+	NTN1	2.5237/2.5054	0/45.241	2.5146	22.621	2.7486
chr1_171324284.0_171324303.0_-	FMO4	0.84122/5.0109	44.46/5.5172	2.9261	24.988	2.7267
chr9_113044191.0_113044210.0_+	ZFP37	0/10.022	40.508/30.896	5.0109	35.702	2.6102
chr13_38972526.0_38972545.0_+	STOML3	0/4.1757	16.796/23.172	2.0879	19.984	2.7646
chr9_39193171.0_39193190.0_-	CNTNAP3	0.84122/5.846	34.58/19.862	3.3436	27.221	2.6998
chr14_69339594.0_69339613.0_-	GALNT16	20.189/12.527	25.688/135.72	16.358	80.705	2.2348
chr8_124539218.0_124539237.0_+	NDUFB9	2.5237/0.83515	14.82/19.862	1.6794	17.341	2.7751
chr7_74788053.0_74788072.0_+	NCF1	11.777/0	27.664/51.862	5.8885	39.763	2.565
chr19_5598863.0_5598882.0_-	SAFB2	3.3649/5.0109	25.688/37.517	4.1879	31.602	2.6518
chr1_70039369.0_70039388.0_+	LRRC7	1.6824/0.83515	17.784/11.034	1.2588	14.409	2.7702
chr16_22347307.0_22347326.0_-	CDR2	0.84122/0	7.904/6.6206	0.42061	7.2623	2.54
chr8_144318830.0_144318849.0_+	DGAT1	4.2061/0	34.58/5.5172	2.103	20.049	2.762
chr12_53028099.0_53028118.0_-	EIF4B	1.6824/0	16.796/5.5172	0.84122	11.157	2.723
chr1_27801755.0_27801774.0_+	STX12	1.6824/0	16.796/5.5172	0.84122	11.157	2.723
chr12_6549812.0_6549831.0_+	IFFO1	1.6824/0	16.796/5.5172	0.84122	11.157	2.723
chr1_46583285.0_46583304.0_-	MKNK1	4.2061/0	25.688/14.345	2.103	20.016	2.7597
chr11_57614544.0_57614563.0_-	SERPING1	5.0473/0	29.64/15.448	2.5237	22.544	2.7402
chr11_74843396.0_74843415.0_-	XRRA1	5.0473/0	10.868/34.207	2.5237	22.537	2.7398
chr22_19802155.0_19802174.0_-	GNB1L	8.4122/0	25.688/37.517	4.2061	31.602	2.6467
chr7_99919095.0_99919114.0_-	TRIM4	0/2.5054	9.8799/18.758	1.2527	14.319	2.7656
chr17_3821312.0_3821331.0_+	C17orf85	2.5237/0	27.664/1.1034	1.2618	14.384	2.7658
chr11_86808160.0_86808179.0_+	PRSS23	0/0.83515	8.892/5.5172	0.41757	7.2046	2.533
chr19_58556679.0_58556698.0_+	UBE2M	0/0	8.892/5.5172	0.41757	7.2046	2.533
chr1_160796297.0_160796316.0_-	LY9	0/0	8.892/5.5172	0.41757	7.2046	2.533
chr21_30829594.0_30829613.0_+	KRTAP7-1	0/0	8.892/5.5172	0.41757	7.2046	2.533
chr4_70518800.0_70518819.0_+	AMTN	0/0	8.892/5.5172	0.41757	7.2046	2.533
chr2_74575564.0_74575583.0_-	M1AP	0/0	8.892/5.5172	0.41757	7.2046	2.533
chr10_97714152.0_97714171.0_+	MARVELD1	0/0	8.892/5.5172	0.41757	7.2046	2.533
chr14_63599929.0_63599948.0_-	WDR89	0/4.1757	8.892/30.896	2.0879	19.894	2.7584
chr22_29043424.0_29043443.0_-	ZNRF3	0/1.6703	8.892/13.241	0.83515	11.067	2.7171
chrX_47091707.0_47091726.0_+	RGN	3.3649/0	15.808/18.758	1.6824	17.283	2.7689
chr2_98566083.0_98566102.0_-	INPP4A	2.5237/13.362	28.652/68.413	7.943	48.533	2.4695
chr1_51937360.0_51937379.0_-	RAB3B	1.6824/3.3406	3.952/40.827	2.5115	22.39	2.7357
chr20_31527526.0_31527545.0_-	HM13	19.348/0	2.964/108.14	9.674	55.551	2.4054
chr14_24428331.0_24428350.0_+	CBLN3	12.618/5.846	62.244/45.241	9.2322	53.742	2.4195
chr4_139061879.0_139061898.0_-	ELF2	2.5237/0	9.8799/18.758	1.2618	14.319	2.7598
chr1_165754229.0_165754248.0_-	TMCO1	0.84122/0	8.892/5.5172	0.42061	7.2046	2.5299
chr19_55161637.0_55161656.0_-	AAVS1	0/9.1866	23.712/43.034	4.5933	33.373	2.6195
chr3_119437748.0_119437767.0_+	TMEM39A	0/0	0/14.345	0.41757	7.1724	2.5273
chr5_56170768.0_56170787.0_-	ANKRD55	0/0	0/14.345	0.41757	7.1724	2.5273
chr17_35626642.0_35626661.0_-	AP2B1	0/0	0/14.345	0.41757	7.1724	2.5273
chr19_34413765.0_34413784.0_+	PDCD2L	0/0	0/14.345	0.41757	7.1724	2.5273
chr17_43881087.0_43881106.0_-	MPP2	0/0	0/14.345	0.41757	7.1724	2.5273
chr3_151448278.0_151448297.0_-	IGSF10	0/0	0/14.345	0.41757	7.1724	2.5273
chr9_131483379.0_131483398.0_-	PRRC2B	3.3649/4.1757	47.424/11.034	3.7703	29.229	2.6638
chr3_48990494.0_48990513.0_+	P4HTM	1.6824/2.5054	9.8799/29.793	2.0939	19.836	2.7516
chr17_21198702.0_21198721.0_-	TMEM11	13.46/0	44.46/41.931	6.7298	43.195	2.5154
chr15_84174126.0_84174145.0_+	UBE2Q2L	4.2061/2.5054	18.772/35.31	3.3558	27.041	2.6865
chr17_74819766.0_74819785.0_-	TMEM104	0.84122/4.1757	14.82/29.793	2.5085	22.306	2.7318
chr5_81256945.0_81256964.0_-	CKMT2	0/3.3406	18.772/15.448	1.6703	17.11	2.7617
chr1_54014252.0_54014271.0_+	LDLRAD1	0.84122/4.1757	24.7/19.862	2.5085	22.281	2.7302
chr9_990275.0_990294.0_-	DMRT3	21.03/10.022	12.844/141.24	15.526	77.042	2.2395
chr11_94601873.0_94601892.0_-	PIWIL4	0.84122/1.6703	20.748/7.7241	1.2558	14.236	2.7558
chr3_28319541.0_28319560.0_+	CMC1	0/0	9.8799/4.4138	0.41757	7.1469	2.5228
chr19_6465607.0_6465626.0_-	CRB3	0/0	9.8799/4.4138	0.41757	7.1469	2.5228
chr19_9530979.0_9530998.0_+	ZNF426	0/0	9.8799/4.4138	0.41757	7.1469	2.5228
chr15_51724820.0_51724839.0_-	LYSMD2	0/0	9.8799/4.4138	0.41757	7.1469	2.5228
chr2_159798118.0_159798137.0_+	CD302	0/0	9.8799/4.4138	0.41757	7.1469	2.5228
chr14_23139495.0_23139514.0_+	SLC7A8	0/0.83515	9.8799/4.4138	0.41757	7.1469	2.5228
chr14_69386984.0_69387003.0_-	ERH	10.095/8.3515	28.652/78.344	9.2231	53.498	2.4144
chr3_38760682.0_38760701.0_-	SCN10A	4.2061/3.3406	39.52/18.758	3.7733	29.139	2.6586
chr2_39717045.0_39717064.0_-	TMEM178A	0.84122/0	0/14.345	0.42061	7.1724	2.5242
chr6_57052817.0_57052836.0_-	KIAA1586	0.84122/0	0/14.345	0.42061	7.1724	2.5242
chr4_127989800.0_127989819.0_+	C4orf29	5.8885/0	30.628/18.758	2.9443	24.693	2.7036
chr7_102473650.0_102473669.0_-	POLR2J	0/2.5054	2.964/25.379	1.2527	14.172	2.7516
chr11_62834503.0_62834522.0_+	WDR74	3.3649/2.5054	12.844/36.414	2.9352	24.629	2.7033
chr17_1553048.0_1553067.0_-	PITPNA	4.2061/1.6703	31.616/17.655	2.9382	24.635	2.7025
chr15_65196889.0_65196908.0_+	CILP	0.84122/1.6703	21.736/6.6206	1.2558	14.178	2.7503
chr9_130893593.0_130893612.0_-	QRFP	5.0473/3.3406	13.832/48.551	4.194	31.192	2.6318
chr1_35760396.0_35760415.0_-	CLSPN	0.84122/8.3515	65.208/1.1034	4.5963	33.156	2.6096
chr12_11308539.0_11308558.0_-	PRB4	6.7298/2.5054	25.688/40.827	4.6176	33.258	2.6084
chr13_45702444.0_45702463.0_+	SPERT	0.84122/0	9.8799/4.4138	0.42061	7.1469	2.5197
chr19_55111541.0_55111560.0_-	AAVS1	0/0	0.98799/13.241	0.41757	7.1146	2.5171
chr12_128415501.0_128415520.0_+	TMEM132C	0/9.1866	37.544/28.689	4.5933	33.117	2.6087
chr16_20374879.0_20374898.0_-	PDILT	0/4.1757	3.952/35.31	2.0879	19.631	2.7401
chr1_155205175.0_155205194.0_-	THBS3	8.4122/0	61.256/1.1034	4.2061	31.18	2.6279
chr9_136723012.0_136723031.0_+	FAM69B	4.2061/0	11.856/27.586	2.103	19.721	2.7393
chr7_155964685.0_155964704.0_+	LOC389602	9.2534/0	45.448/20.965	4.6267	33.207	2.6039
chr3_122701225.0_122701244.0_-	PARP14	0/6.6812	24.7/28.689	3.3406	26.695	2.6736
chr3_171007228.0_171007247.0_+	SLC2A2	7.571/0.83515	24.7/37.517	4.2031	31.108	2.6255
chr6_33295638.0_33295657.0_-	RGL2	0/0	10.868/3.3103	0.41757	7.0891	2.5126
chr19_55251836.0_55251855.0_+	AAVS1	3.3649/0	29.64/4.4138	1.6824	17.027	2.7485
chr11_73311629.0_73311648.0_+	ARHGEF17	5.0473/0	26.676/17.655	2.5237	22.165	2.7168
chr19_55230897.0_55230916.0_+	AAVS1	6.7298/7.5163	13.832/75.034	7.123	44.433	2.4836
chr17_47828640.0_47828659.0_+	MRPL10	5.0473/0	8.892/35.31	2.5237	22.101	2.7128
chr6_GL000255v2_alt_1934434.0_1934453.0_+	PPP1R18	10.095/3.3406	36.556/48.551	6.7176	42.554	2.4966
chr6_45014818.0_45014837.0_-	SUPT3H	0.84122/0	10.868/3.3103	0.42061	7.0891	2.5095
chr6_83038445.0_83038464.0_-	UBE3D	0.84122/0	10.868/3.3103	0.42061	7.0891	2.5095
chrX_153650008.0_153650027.0_+	DUSP9	0/0.83515	1.976/12.138	0.41757	7.0569	2.5068
chr14_20243023.0_20243042.0_-	OR11H4	0/0	1.976/12.138	0.41757	7.0569	2.5068
chr1_53921732.0_53921751.0_+	HSPB11	0/0	1.976/12.138	0.41757	7.0569	2.5068
chr2_240029770.0_240029789.0_+	OR6B2	4.2061/1.6703	35.568/13.241	2.9382	24.405	2.6895
chr1_42758873.0_42758892.0_+	P3H1	2.5237/0	13.832/14.345	1.2618	14.088	2.7379
chr8_81815338.0_81815357.0_+	SNX16	0/4.1757	34.58/4.4138	2.0879	19.497	2.7307
chr8_11548067.0_11548086.0_-	BLK	1.6824/0	11.856/9.931	0.84122	10.893	2.6914
chrY_9337958.0_9337977.0_-	TSPY8	0.84122/0.83515	21.736/0	0.83818	10.868	2.6907
chr2_238325832.0_238325851.0_+	TRAF3IP1	4.2061/0.83515	28.652/15.448	2.5206	22.05	2.7109
chr19_55228918.0_55228937.0_+	AAVS1	5.0473/3.3406	18.772/43.034	4.194	30.903	2.6188
chr13_108270077.0_108270096.0_-	TNFSF13B	4.2061/6.6812	49.4/24.276	5.4436	36.838	2.5539
chr14_50116498.0_50116517.0_+	VCPKMT	0/2.5054	24.7/3.3103	1.2527	14.005	2.7357
chr1_156700983.0_156701002.0_-	CRABP2	2.5237/2.5054	20.748/23.172	2.5146	21.96	2.7077
chr3_172760165.0_172760184.0_+	ECT2	0/0	11.856/2.2069	0.41757	7.0314	2.5022
chr12_66128999.0_66129018.0_-	LLPH	0/0	11.856/2.2069	0.41757	7.0314	2.5022
chr4_152330753.0_152330772.0_-	FBXW7	0/4.1757	16.796/22.069	2.0879	19.432	2.7262
chr11_17736024.0_17736043.0_+	KCNC1	5.8885/0	36.556/12.138	2.9443	24.347	2.684
chr1_109495814.0_109495833.0_+	CYB561D1	0.84122/0	1.976/12.138	0.42061	7.0569	2.5037
chr17_7627581.0_7627600.0_-	SAT2	0.84122/4.1757	21.736/22.069	2.5085	21.902	2.7066
chr22_26490177.0_26490196.0_+	SRRD	0.84122/2.5054	23.712/9.931	1.6733	16.821	2.7369
chr1_26280922.0_26280941.0_-	SH3BGRL3	4.2061/6.6812	42.484/30.896	5.4436	36.69	2.5482
chr12_24881341.0_24881360.0_-	BCAT1	1.6824/0	12.844/8.8275	0.84122	10.836	2.6844
chr6_35795785.0_35795804.0_-	CLPS	9.2534/6.6812	26.676/68.413	7.9673	47.545	2.4366
chrX_104040357.0_104040376.0_+	H2BFM	0/5.0109	3.952/39.724	2.5054	21.838	2.7038
chr11_33700695.0_33700714.0_-	C11orf91	4.2061/5.0109	34.58/30.896	4.6085	32.738	2.5887
chr1_1184018.0_1184037.0_-	TTLL10	1.6824/1.6703	14.82/18.758	1.6764	16.789	2.7327
chr1_227733657.0_227733676.0_+	JMJD4	1.6824/1.6703	14.82/18.758	1.6764	16.789	2.7327
chr15_30088750.0_30088769.0_+	GOLGA8J	1.6824/1.6703	14.82/18.758	1.6764	16.789	2.7327
chr2_221482442.0_221482461.0_+	EPHA4	0/0.83515	2.964/11.034	0.41757	6.9992	2.4964
chr17_30856992.0_30857011.0_-	ATAD5	0/0	2.964/11.034	0.41757	6.9992	2.4964
chr9_117712436.0_117712455.0_-	TLR4	0/0.83515	2.964/11.034	0.41757	6.9992	2.4964
chr10_72924524.0_72924543.0_-	OIT3	0/0	2.964/11.034	0.41757	6.9992	2.4964
chr2_74482474.0_74482493.0_+	CCDC142	0/5.846	21.736/26.483	2.923	24.109	2.6782
chr4_99420626.0_99420645.0_+	ADH7	2.5237/5.0109	21.736/35.31	3.7673	28.523	2.6306
chr20_36606054.0_36606073.0_-	C20orf24	8.4122/27.56	19.76/147.86	17.986	83.81	2.1593
chrX_52497448.0_52497467.0_+	XAGE1B	9.2534/4.1757	44.46/39.724	6.7146	42.092	2.4818
chr18_63711354.0_63711373.0_+	SERPINB11	0/0.83515	12.844/1.1034	0.41757	6.9737	2.4918
chr17_1548358.0_1548377.0_+	PITPNA	0/0.83515	12.844/1.1034	0.41757	6.9737	2.4918
chr3_190855720.0_190855739.0_-	GMNC	0/0	12.844/1.1034	0.41757	6.9737	2.4918
chr11_65087029.0_65087048.0_+	ZFPL1	7.571/0	30.628/26.483	3.7855	28.555	2.6267
chr5_69509268.0_69509287.0_-	OCLN	0/2.5054	17.784/9.931	1.2527	13.857	2.7214
chr14_73246111.0_73246130.0_+	PAPLN	1.6824/0	4.94/16.552	0.84122	10.746	2.6734
chr16_30095311.0_30095330.0_-	YPEL3	4.2061/0	0/38.62	2.103	19.31	2.7104
chr17_74350728.0_74350747.0_+	KIF19	17.666/10.022	22.724/115.86	13.844	69.293	2.2435
chr4_70198049.0_70198068.0_+	ODAM	0/5.846	14.82/33.103	2.923	23.962	2.6697
chr16_49638346.0_49638365.0_-	ZNF423	0/0	3.952/9.931	0.41757	6.9415	2.486
chr13_28713446.0_28713465.0_-	SLC46A3	0/0	3.952/9.931	0.41757	6.9415	2.486
chr16_15884178.0_15884197.0_-	FOPNL	0/0	3.952/9.931	0.41757	6.9415	2.486
chr19_12851967.0_12851986.0_-	MAST1	0/0	3.952/9.931	0.41757	6.9415	2.486
chr12_41563565.0_41563584.0_+	PDZRN4	0/0	3.952/9.931	0.41757	6.9415	2.486
chr17_32488231.0_32488250.0_-	CDK5R1	5.8885/1.6703	23.712/33.103	3.7794	28.408	2.6213
chr6_15533324.0_15533343.0_-	DTNBP1	5.0473/1.6703	22.724/29.793	3.3588	26.258	2.6447
chr3_51656152.0_51656171.0_+	RAD54L2	1.6824/12.527	38.532/48.551	7.1048	43.542	2.4583
chr8_40153555.0_40153574.0_-	C8orf4	6.7298/1.6703	54.34/6.6206	4.2	30.48	2.5979
chr3_52706170.0_52706189.0_-	SPCS1	0/2.5054	18.772/8.8275	1.2527	13.8	2.7158
chr17_8147693.0_8147712.0_+	PER1	0/2.5054	18.772/8.8275	1.2527	13.8	2.7158
chr3_197943779.0_197943798.0_-	IQCG	0/2.5054	18.772/8.8275	1.2527	13.8	2.7158
chr9_66144973.0_66144992.0_+	ANKRD20A1	1.6824/1.6703	7.904/25.379	1.6764	16.642	2.7206
chr19_35755836.0_35755855.0_-	HSPB6	1.6824/2.5054	10.868/27.586	2.0939	19.227	2.7088
chr19_53070187.0_53070206.0_-	ZNF160	2.5237/2.5054	25.688/17.655	2.5146	21.671	2.6895
chr1_151185580.0_151185599.0_-	VPS72	2.5237/0	17.784/9.931	1.2618	13.857	2.7156
chr9_104605187.0_104605206.0_+	OR13C2	0/6.6812	24.7/27.586	3.3406	26.143	2.6446
chr11_47425910.0_47425929.0_-	PSMC3	5.0473/1.6703	32.604/19.862	3.3588	26.233	2.6433
chr19_45777397.0_45777416.0_+	DMPK	3.3649/4.1757	15.808/40.827	3.7703	28.318	2.6196
chr1_54012246.0_54012265.0_-	LDLRAD1	4.2061/0.83515	25.688/17.655	2.5206	21.671	2.687
chr2_111794272.0_111794291.0_+	ANAPC1	2.5237/0	27.664/0	1.2618	13.832	2.7131
chr3_16378095.0_16378114.0_-	RFTN1	5.8885/0	23.712/24.276	2.9443	23.994	2.6637
chr4_173373990.0_173374009.0_+	SAP30	5.8885/0	23.712/24.276	2.9443	23.994	2.6637
chr20_20026884.0_20026903.0_+	NAA20	0.84122/0.83515	15.808/5.5172	0.83818	10.663	2.6655
chr19_7730100.0_7730119.0_+	CLEC4G	0/0	13.832/0	0.41757	6.916	2.4813
chr15_65393437.0_65393456.0_-	IGDCC4	0/0	13.832/0	0.41757	6.916	2.4813
chr15_43287602.0_43287621.0_-	TGM7	0/0	13.832/0	0.41757	6.916	2.4813
chr9_100022030.0_100022049.0_+	ERP44	0/0.83515	13.832/0	0.41757	6.916	2.4813
chr17_63881466.0_63881485.0_+	GH2	0/0	13.832/0	0.41757	6.916	2.4813
chr2_24793280.0_24793299.0_-	PTRHD1	0/0	13.832/0	0.41757	6.916	2.4813
chr11_64317490.0_64317509.0_+	TRMT112	0.84122/2.5054	18.772/14.345	1.6733	16.558	2.7154
chr1_46061951.0_46061970.0_-	PIK3R3	3.3649/1418.9	11.856/7.7241	711.14	9.79	-6.0444
chr1_19655142.0_19655161.0_+	MINOS1-NBL1	0/3.3406	9.8799/23.172	1.6703	16.526	2.7144
chr22_28719396.0_28719415.0_-	CHEK2	2.5237/0	0/27.586	1.2618	13.793	2.7094
chr2_176171740.0_176171759.0_+	HOXD3	1.6824/0	15.808/5.5172	0.84122	10.663	2.6632
chr7_92042165.0_92042184.0_+	AKAP9	1.6824/0	15.808/5.5172	0.84122	10.663	2.6632
chr8_143578184.0_143578203.0_+	NAPRT	32.808/1569.2	15.808/71.724	801.03	43.766	-4.1632
chr14_24184308.0_24184327.0_-	IPO4	1.6824/3.3406	8.892/34.207	2.5115	21.549	2.6829
chr1_10629571.0_10629590.0_-	PEX14	0.84122/2.5054	9.8799/23.172	1.6733	16.526	2.7128
chr7_29566411.0_29566430.0_-	PRR15	7.571/7.5163	49.4/40.827	7.5437	45.113	2.4323
chr7_84134799.0_84134818.0_+	SEMA3A	0/2.5054	10.868/16.552	1.2527	13.71	2.707
chr7_4816442.0_4816461.0_+	RADIL	5.8885/0	15.808/32	2.9443	23.904	2.6585
chr21_14226915.0_14226934.0_-	RBM11	0/4.1757	13.832/24.276	2.0879	19.054	2.6992
chr7_102555942.0_102555961.0_+	SPDYE2B	0/0.83515	4.94/8.8275	0.41757	6.8837	2.4755
chr13_40560527.0_40560546.0_+	FOXO1	0/0	4.94/8.8275	0.41757	6.8837	2.4755
chr8_38417970.0_38417989.0_-	FGFR1	0/0	4.94/8.8275	0.41757	6.8837	2.4755
chr4_186620718.0_186620737.0_-	FAT1	0/0	4.94/8.8275	0.41757	6.8837	2.4755
chr11_108094405.0_108094424.0_-	CUL5	0/0	4.94/8.8275	0.41757	6.8837	2.4755
chr4_88697390.0_88697409.0_+	NAP1L5	3.3649/0	0/33.103	1.6824	16.552	2.71
chr5_141477721.0_141477740.0_+	PCDHGC3	0/1.6703	7.904/13.241	0.83515	10.573	2.6567
chr2_191069717.0_191069736.0_-	STAT4	0.84122/2.5054	29.64/3.3103	1.6733	16.475	2.7086
chr16_20777477.0_20777496.0_-	ACSM3	8.4122/4.1757	37.544/41.931	6.294	39.737	2.4816
chr17_39923163.0_39923182.0_-	ORMDL3	0/18.373	14.82/88.275	9.1866	51.548	2.3669
chr16_57119608.0_57119627.0_-	CPNE2	4.2061/0	12.844/25.379	2.103	19.112	2.6963
chrX_102716928.0_102716947.0_-	GPRASP2	5.0473/0.83515	26.676/20.965	2.9412	23.821	2.6548
chr2_27305600.0_27305619.0_+	TRIM54	3.3649/0	9.8799/23.172	1.6824	16.526	2.7079
chr5_69115377.0_69115396.0_-	SLC30A5	8.4122/2.5054	34.58/37.517	5.4588	36.048	2.5201
chr14_52053613.0_52053632.0_-	NID2	2.5237/0.83515	19.76/13.241	1.6794	16.501	2.7074
chr1_53215997.0_53216016.0_+	C1orf123	1.6824/0	16.796/4.4138	0.84122	10.605	2.656
chr8_118580851.0_118580870.0_+	SAMD12	0/7.5163	30.628/25.379	3.7582	28.003	2.6077
chr17_81597245.0_81597264.0_+	NPLOC4	3.3649/0	19.76/13.241	1.6824	16.501	2.7058
chr4_77731491.0_77731510.0_-	CNOT6L	3.3649/0	19.76/13.241	1.6824	16.501	2.7058
chr20_64106309.0_64106328.0_+	NPBWR2	0/3.3406	30.628/2.2069	1.6703	16.417	2.7055
chr6_28259565.0_28259584.0_-	NKAPL	0/1.6703	17.784/3.3103	0.83515	10.547	2.6536
chr15_48878212.0_48878231.0_+	EID1	0.84122/4.1757	1.976/40.827	2.5085	21.402	2.6747
chr9_95149935.0_95149954.0_-	FANCC	5.0473/4.1757	26.676/37.517	4.6115	32.096	2.5602
chr1_155965654.0_155965673.0_+	ARHGEF2	0/2.5054	21.736/5.5172	1.2527	13.627	2.6988
chr17_18882584.0_18882603.0_+	PRPSAP2	1.6824/0	7.904/13.241	0.84122	10.573	2.652
chr1_158643317.0_158643336.0_+	SPTA1	4.2061/6.6812	47.424/24.276	5.4436	35.85	2.5157
chr5_155015413.0_155015432.0_+	KIF4B	1.6824/13.362	75.088/14.345	7.5224	44.716	2.4234
chr19_2199918.0_2199937.0_+	DOT1L	1.6824/0.83515	11.856/15.448	1.2588	13.652	2.6975
chr19_58477305.0_58477324.0_+	ZNF446	0/5.846	20.748/26.483	2.923	23.615	2.6495
chr1_156786728.0_156786747.0_-	PRCC	5.0473/3.3406	33.592/26.483	4.194	30.037	2.5791
chr3_9377713.0_9377732.0_-	ROSA26	6.7298/7.5163	47.424/38.62	7.123	43.022	2.4381
chr22_23780945.0_23780964.0_-	MMP11	4.2061/0	14.82/23.172	2.103	18.996	2.688
chr1_92231463.0_92231482.0_-	C1orf146	2.5237/0	11.856/15.448	1.2618	13.652	2.6955
chr2_70087845.0_70087864.0_+	PCBP1	5.8885/0	9.8799/37.517	2.9443	23.698	2.6466
chr7_20785648.0_20785667.0_+	SP8	0/0	5.928/7.7241	0.41757	6.826	2.4649
chr16_29861147.0_29861166.0_+	CDIPT	0/0	5.928/7.7241	0.41757	6.826	2.4649
chr19_45584679.0_45584698.0_-	OPA3	0/0	5.928/7.7241	0.41757	6.826	2.4649
chr1_202123514.0_202123533.0_-	GPR37L1	0/0	5.928/7.7241	0.41757	6.826	2.4649
chr2_71368420.0_71368439.0_+	ZNF638	0/0	5.928/7.7241	0.41757	6.826	2.4649
chr10_61940345.0_61940364.0_+	ARID5B	2.5237/10.857	41.496/40.827	6.6903	41.162	2.4548
chr17_80347684.0_80347703.0_+	RNF213	18.507/3.3406	78.052/37.517	10.924	57.784	2.3016
chr5_177404373.0_177404392.0_+	F12	0.84122/0.83515	8.892/12.138	0.83818	10.515	2.6471
chr2_178888528.0_178888547.0_-	CCDC141	3.3649/3.3406	11.856/39.724	3.3527	25.79	2.6217
chr1_2399495.0_2399514.0_-	RER1	3.3649/0	21.736/11.034	1.6824	16.385	2.6962
chr5_76291315.0_76291334.0_-	SV2C	4.2061/3.3406	13.832/41.931	3.7733	27.881	2.5971
chr2_201185852.0_201185871.0_+	CASP10	5.0473/0	2.964/39.724	2.5237	21.344	2.6647
chr1_71935201.0_71935220.0_+	NEGR1	0.84122/0	5.928/7.7241	0.42061	6.826	2.4618
chr1_165679477.0_165679496.0_-	ALDH9A1	0.84122/0	5.928/7.7241	0.42061	6.826	2.4618
chr18_3134754.0_3134773.0_+	MYOM1	8.4122/0	54.34/5.5172	4.2061	29.928	2.5707
chr11_1883508.0_1883527.0_+	LSP1	12.618/0	43.472/35.31	6.3091	39.391	2.4663
chr17_68250375.0_68250394.0_-	AMZ2	4.2061/0.83515	3.952/38.62	2.5206	21.286	2.6622
chr3_191375474.0_191375493.0_+	CCDC50	0.84122/4.1757	14.82/27.586	2.5085	21.203	2.6618
chr19_19149227.0_19149246.0_-	MEF2B	10.095/5.0109	40.508/48.551	7.5528	44.53	2.4123
chr11_56612803.0_56612822.0_-	OR5M1	1.6824/0	18.772/2.2069	0.84122	10.489	2.6416
chr16_1079392.0_1079411.0_-	SSTR5	9.2534/2.5054	57.304/17.655	5.8794	37.479	2.4837
chr1_155688090.0_155688109.0_+	YY1AP1	0.84122/2.5054	4.94/27.586	1.6733	16.263	2.691
chr10_122400354.0_122400373.0_+	PLEKHA1	1.6824/0.83515	13.832/13.241	1.2588	13.537	2.6861
chr7_108234613.0_108234632.0_+	NRCAM	0.84122/5.846	14.82/36.414	3.3436	25.617	2.6154
chr19_57676469.0_57676488.0_+	ZSCAN4	0/3.3406	14.82/17.655	1.6703	16.237	2.6905
chr11_57746083.0_57746102.0_+	BTBD18	2.5237/2.5054	14.82/27.586	2.5146	21.203	2.6593
chr4_37446731.0_37446750.0_+	NWD2	0/1.6703	0.98799/19.862	0.83515	10.425	2.6382
chr1_19739904.0_19739923.0_+	TMCO4	11.777/0.83515	64.22/14.345	6.3061	39.282	2.463
chr19_694888.0_694907.0_-	PRSS57	0/11.692	41.496/33.103	5.846	37.299	2.484
chr9_124538151.0_124538170.0_+	NR6A1	4.2061/0	7.904/29.793	2.103	18.848	2.6773
chr19_4217083.0_4217102.0_+	ANKRD24	0/0	6.916/6.6206	0.41757	6.7683	2.4542
chr1_158292180.0_158292199.0_+	CD1C	0/0	6.916/6.6206	0.41757	6.7683	2.4542
chr2_203107976.0_203107995.0_+	NBEAL1	2.5237/0	13.832/13.241	1.2618	13.537	2.6841
chr15_68350758.0_68350777.0_-	ITGA11	5.8885/0	22.724/24.276	2.9443	23.5	2.6349
chr10_72066908.0_72066927.0_-	SPOCK2	1.6824/0	9.8799/11.034	0.84122	10.457	2.6375
chr4_140525487.0_140525506.0_+	ELMOD2	2.5237/2.5054	5.928/36.414	2.5146	21.171	2.6572
chr17_43217291.0_43217310.0_-	TMEM106A	1.6824/1.6703	14.82/17.655	1.6764	16.237	2.6872
chr19_11383083.0_11383102.0_+	EPOR	0/1.6703	10.868/9.931	0.83515	10.399	2.635
chr4_15636651.0_15636670.0_-	FBXL5	1.6824/10.022	23.712/50.758	5.8521	37.235	2.4803
chr17_5335223.0_5335242.0_+	RABEP1	2.5237/0	23.712/3.3103	1.2618	13.511	2.6816
chr9_128805995.0_128806014.0_-	TBC1D13	5.8885/0	23.712/23.172	2.9443	23.442	2.6315
chr2_96661724.0_96661743.0_+	FER1L5	5.0473/0.83515	33.592/13.241	2.9412	23.417	2.6311
chr4_190025888.0_190025907.0_+	FRG2	0.84122/0	6.916/6.6206	0.42061	6.7683	2.4511
chr2_232484022.0_232484041.0_+	ECEL1	0.84122/0	6.916/6.6206	0.42061	6.7683	2.4511
chr22_32483983.0_32484002.0_+	FBXO7	2.5237/0	14.82/12.138	1.2618	13.479	2.6784
chr11_7303062.0_7303081.0_-	SYT9	0/3.3406	6.916/25.379	1.6703	16.148	2.6829
chr6_38682815.0_38682834.0_-	GLO1	0/6.6812	17.784/33.103	3.3406	25.444	2.607
chr8_66961675.0_66961694.0_-	TCF24	3.3649/1.6703	35.568/6.6206	2.5176	21.094	2.651
chr2_102718797.0_102718816.0_+	MFSD9	5.0473/5.846	27.664/43.034	5.4467	35.349	2.4953
chr1_222990677.0_222990696.0_-	DISP1	8.4122/9.1866	56.316/41.931	8.7994	49.123	2.3547
chr17_42707991.0_42708010.0_+	EZH1	1.6824/0	10.868/9.931	0.84122	10.399	2.6302
chr1_201854670.0_201854689.0_+	IPO9	10.936/0	26.676/44.138	5.4679	35.407	2.4928
chr12_64828462.0_64828481.0_+	TBC1D30	0/2.5054	6.916/19.862	1.2527	13.389	2.6752
chr19_1105415.0_1105434.0_-	GPX4	26.919/21.714	171.91/29.793	24.316	100.85	2.0083
chr8_38169795.0_38169814.0_+	LSM1	1.6824/4.1757	45.448/1.1034	2.9291	23.276	2.6272
chrX_78960784.0_78960803.0_-	P2RY10	0/1.6703	11.856/8.8275	0.83515	10.342	2.6277
chr5_54985287.0_54985306.0_-	ESM1	0/1.6703	11.856/8.8275	0.83515	10.342	2.6277
chr1_24180815.0_24180834.0_+	IFNLR1	3.3649/0	15.808/16.552	1.6824	16.18	2.6791
chr3_33058087.0_33058106.0_+	GLB1	0/19.208	4.94/99.31	9.6042	52.125	2.3247
chr10_89611967.0_89611986.0_-	PANK1	0/3.3406	7.904/24.276	1.6703	16.09	2.6781
chr20_34676995.0_34677014.0_-	PIGU	20.189/0	78.052/29.793	10.095	53.922	2.3075
chr8_66677762.0_66677781.0_-	C8orf44	0/0.83515	7.904/5.5172	0.41757	6.7106	2.4434
chr7_43866967.0_43866986.0_-	MRPS24	0/0	7.904/5.5172	0.41757	6.7106	2.4434
chr16_71954164.0_71954183.0_-	PKD1L3	0/0	7.904/5.5172	0.41757	6.7106	2.4434
chr12_48998532.0_48998551.0_-	DDN	0/0	7.904/5.5172	0.41757	6.7106	2.4434
chr10_70157786.0_70157805.0_-	SAR1A	1.6824/0	20.748/0	0.84122	10.374	2.627
chr22_20139573.0_20139592.0_-	ZDHHC8	2.5237/0	15.808/11.034	1.2618	13.421	2.6726
chr11_78174182.0_78174201.0_+	KCTD21	3.3649/0	6.916/25.379	1.6824	16.148	2.6764
chr8_24397342.0_24397361.0_+	ADAMDEC1	0.84122/0.83515	11.856/8.8275	0.83818	10.342	2.6253
chr22_21933546.0_21933565.0_+	PPM1F	2.5237/5.0109	30.628/24.276	3.7673	27.452	2.5773
chr19_55145290.0_55145309.0_+	AAVS1	0/3.3406	17.784/14.345	1.6703	16.064	2.6759
chr1_247256282.0_247256301.0_-	VN1R5	0/1.6703	2.964/17.655	0.83515	10.31	2.6236
chrX_141176759.0_141176778.0_-	LDOC1	0/2.5054	26.676/0	1.2527	13.338	2.6701
chr19_2717334.0_2717353.0_-	DIRAS1	0/2.5054	26.676/0	1.2527	13.338	2.6701
chr17_6644550.0_6644569.0_-	MED31	2.5237/0	25.688/1.1034	1.2618	13.396	2.6701
chr4_42963100.0_42963119.0_-	GRXCR1	2.5237/0	6.916/19.862	1.2618	13.389	2.6694
chr1_99288075.0_99288094.0_+	LPPR4	1.6824/5.0109	19.76/30.896	3.3467	25.328	2.5986
chr11_450624.0_450643.0_-	PTDSS2	12.618/4.1757	11.856/82.758	8.397	47.307	2.362
chr3_196211210.0_196211229.0_+	ZDHHC19	1.6824/0	11.856/8.8275	0.84122	10.342	2.6229
chrX_47641233.0_47641252.0_-	ELK1	1.6824/0	11.856/8.8275	0.84122	10.342	2.6229
chr6_GL000255v2_alt_3066671.0_3066690.0_+	HSPA1L	4.2061/0	11.856/25.379	2.103	18.618	2.6604
chr1_150663716.0_150663735.0_-	GOLPH3L	0.84122/0	7.904/5.5172	0.42061	6.7106	2.4403
chr19_18924670.0_18924689.0_+	DDX49	4.2061/7.5163	67.184/6.6206	5.8612	36.902	2.4657
chr11_111616334.0_111616353.0_-	SIK2	2.5237/0.83515	17.784/14.345	1.6794	16.064	2.671
chr8_123194066.0_123194085.0_+	FAM83A	4.2061/0	21.736/15.448	2.103	18.592	2.6585
chr1_156232368.0_156232387.0_-	PMF1	1.6824/1.6703	8.892/23.172	1.6764	16.032	2.6699
chr11_67281117.0_67281136.0_+	ADRBK1	0/6.6812	40.508/9.931	3.3406	25.219	2.5947
chr17_30834967.0_30834986.0_+	ATAD5	4.2061/0	31.616/5.5172	2.103	18.567	2.6566
chr1_157587465.0_157587484.0_-	FCRL4	4.2061/4.1757	26.676/32	4.1909	29.338	2.5471
chr11_32654913.0_32654932.0_-	CCDC73	0/2.5054	8.892/17.655	1.2527	13.273	2.6636
chr20_33669453.0_33669472.0_-	NECAB3	3.3649/5.0109	55.328/3.3103	4.1879	29.319	2.547
chr9_121148801.0_121148820.0_-	CNTRL	0/3.3406	9.8799/22.069	1.6703	15.974	2.6683
chr6_GL000254v2_alt_3009772.0_3009791.0_+	CSNK2B	4.2061/0	12.844/24.276	2.103	18.56	2.6561
chr22_42411619.0_42411638.0_+	NFAM1	0/6.6812	31.616/18.758	3.3406	25.187	2.5929
chr12_49548931.0_49548950.0_+	KCNH3	10.095/3.3406	26.676/54.069	6.7176	40.372	2.4224
chr16_5031803.0_5031822.0_-	NAGPA	5.8885/1.6703	13.832/40.827	3.7794	27.33	2.5674
chr4_87659451.0_87659470.0_+	DMP1	0/0.83515	8.892/4.4138	0.41757	6.6529	2.4326
chrX_152135417.0_152135436.0_+	MAGEA10	0/0	8.892/4.4138	0.41757	6.6529	2.4326
chr11_75281105.0_75281124.0_-	ARRB1	0/0	8.892/4.4138	0.41757	6.6529	2.4326
chr3_135106551.0_135106570.0_+	EPHB1	11.777/13.362	102.75/22.069	12.57	62.41	2.2243
chr16_5090440.0_5090459.0_+	EEF2KMT	1.6824/0	12.844/7.7241	0.84122	10.284	2.6155
chrX_103787813.0_103787832.0_-	PLP1	10.936/1.6703	28.652/48.551	6.3031	38.602	2.439
chr12_120996641.0_120996660.0_-	HNF1A	3.3649/5.846	42.484/19.862	4.6055	31.173	2.5209
chr2_135848169.0_135848188.0_-	MCM6	4.2061/0	32.604/4.4138	2.103	18.509	2.6524
chr11_6932636.0_6932655.0_-	ZNF215	2.5237/0.83515	9.8799/22.069	1.6794	15.974	2.6634
chr7_19700232.0_19700251.0_+	TWISTNB	1.6824/2.5054	24.7/12.138	2.0939	18.419	2.6499
chr1_205162061.0_205162080.0_-	DSTYK	2.5237/6.6812	34.58/27.586	4.6024	31.083	2.5177
chr16_66821451.0_66821470.0_-	NAE1	0.84122/0	8.892/4.4138	0.42061	6.6529	2.4295
chr6_33574078.0_33574097.0_+	BAK1	10.936/0.83515	51.376/22.069	5.8855	36.722	2.4538
chr19_55129368.0_55129387.0_-	AAVS1	0/1.6703	4.94/15.448	0.83515	10.194	2.6088
chr17_28734025.0_28734044.0_+	NEK8	0/0	0/13.241	0.41757	6.6206	2.4265
chr17_49702904.0_49702923.0_+	SLC35B1	0/0.83515	0/13.241	0.41757	6.6206	2.4265
chrX_102154184.0_102154203.0_+	BEX5	0/0	0/13.241	0.41757	6.6206	2.4265
chr12_14806593.0_14806612.0_+	SMCO3	0/0	0/13.241	0.41757	6.6206	2.4265
chr17_36013784.0_36013803.0_+	CCL23	0/0	0/13.241	0.41757	6.6206	2.4265
chr9_21216972.0_21216991.0_+	IFNA16	0/0	0/13.241	0.41757	6.6206	2.4265
chr12_72286686.0_72286705.0_-	TRHDE	0/0	0/13.241	0.41757	6.6206	2.4265
chr21_28885269.0_28885288.0_-	N6AMT1	0/0	0/13.241	0.41757	6.6206	2.4265
chr21_26051123.0_26051142.0_+	APP	0/0	0/13.241	0.41757	6.6206	2.4265
chr3_122371742.0_122371761.0_-	CCDC58	0/0	0/13.241	0.41757	6.6206	2.4265
chr1_44827957.0_44827976.0_+	PTCH2	0/0	0/13.241	0.41757	6.6206	2.4265
chr3_98788091.0_98788110.0_-	ST3GAL6	0/0	0/13.241	0.41757	6.6206	2.4265
chr4_9215905.0_9215924.0_+	USP17L11	13.46/0	57.304/23.172	6.7298	40.238	2.4155
chr15_69031708.0_69031727.0_+	NOX5	4.2061/0	14.82/22.069	2.103	18.444	2.6476
chr22_50267867.0_50267886.0_+	MAPK11	0/6.6812	24.7/25.379	3.3406	25.039	2.5847
chrX_15578298.0_15578317.0_-	ACE2	2.5237/0	0/26.483	1.2618	13.241	2.6545
chr15_44497125.0_44497144.0_-	CTDSPL2	1.6824/0.83515	9.8799/16.552	1.2588	13.216	2.6539
chr5_140967264.0_140967283.0_+	PCDHAC2	3.3649/0	10.868/20.965	1.6824	15.917	2.6568
chr1_150338209.0_150338228.0_+	PRPF3	5.0473/0	41.496/0	2.5237	20.748	2.6257
chr19_55226693.0_55226712.0_+	AAVS1	5.0473/5.0109	12.844/52.965	5.0291	32.905	2.4915
chr19_46649147.0_46649166.0_+	DACT3	1.6824/1.6703	30.628/1.1034	1.6764	15.866	2.6557
chr12_112247463.0_112247482.0_-	HECTD4	8.4122/0	20.748/37.517	4.2061	29.132	2.533
chr1_25351663.0_25351682.0_+	TMEM50A	0/0	9.8799/3.3103	0.41757	6.5951	2.4217
chr18_22416683.0_22416702.0_-	CTAGE1	0/0	9.8799/3.3103	0.41757	6.5951	2.4217
chr11_62611084.0_62611103.0_-	EML3	0/6.6812	35.568/14.345	3.3406	24.956	2.5801
chr12_49889163.0_49889182.0_+	FAIM2	2.5237/5.846	41.496/16.552	4.1848	29.024	2.5337
chr5_10263194.0_10263213.0_+	CCT5	0/5.846	24.7/20.965	2.923	22.833	2.6029
chr6_170584538.0_170584557.0_+	PDCD2	3.3649/3.3406	34.58/15.448	3.3527	25.014	2.5793
chrX_135169598.0_135169617.0_+	CT55	0.84122/0	0/13.241	0.42061	6.6206	2.4234
chr15_50634446.0_50634465.0_+	TRPM7	1.6824/0	4.94/15.448	0.84122	10.194	2.604
chr2_110805352.0_110805371.0_-	ACOXL	3.3649/6.6812	23.712/41.931	5.023	32.821	2.4894
chr1_158330838.0_158330857.0_+	CD1B	4.2061/0	6.916/29.793	2.103	18.354	2.6409
chrX_120163578.0_120163597.0_+	RHOXF2B	10.936/5.846	23.712/69.517	8.3909	46.614	2.3421
chr6_GL000254v2_alt_3005895.0_3005914.0_+	GPANK1	23.554/4.1757	27.664/104.83	13.865	66.245	2.1775
chr1_100462863.0_100462882.0_-	CDC14A	4.2061/0	35.568/1.1034	2.103	18.336	2.6395
chr15_42450192.0_42450211.0_+	ZNF106	2.5237/1.6703	7.904/28.689	2.097	18.297	2.6394
chr16_81188907.0_81188926.0_-	PKD1L2	7.571/8.3515	43.472/46.344	7.9612	44.908	2.357
chr13_46689175.0_46689194.0_+	LRCH1	1.6824/0	14.82/5.5172	0.84122	10.169	2.6007
chr17_58602534.0_58602553.0_-	TEX14	1.6824/1.6703	31.616/0	1.6764	15.808	2.6508
chr2_219330853.0_219330872.0_-	RESP18	8.4122/2.5054	20.748/48.551	5.4588	34.65	2.4645
chr15_82864201.0_82864220.0_-	HOMER2	0.84122/5.846	17.784/32	3.3436	24.892	2.5755
chr14_45130716.0_45130735.0_+	FKBP3	0/5.0109	35.568/5.5172	2.5054	20.543	2.6195
chr1_38875524.0_38875543.0_+	GJA9	0.84122/0	9.8799/3.3103	0.42061	6.5951	2.4186
chr1_155868169.0_155868188.0_+	SYT11	0/5.0109	16.796/24.276	2.5054	20.536	2.6191
chr12_49598835.0_49598854.0_+	FAM186B	0/4.1757	18.772/17.655	2.0879	18.213	2.6374
chr8_17955604.0_17955623.0_+	PCM1	0/0	0.98799/12.138	0.41757	6.5629	2.4155
chr17_81665400.0_81665419.0_+	OXLD1	0/0	0.98799/12.138	0.41757	6.5629	2.4155
chr6_147260710.0_147260729.0_+	STXBP5	11.777/3.3406	43.472/43.034	7.5588	43.253	2.3703
chr4_163515403.0_163515422.0_+	TMA16	0/3.3406	13.832/17.655	1.6703	15.743	2.6485
chr2_96266467.0_96266486.0_+	CIAO1	8.4122/0	32.604/25.379	4.2061	28.991	2.5263
chr2_43826422.0_43826441.0_-	ABCG5	0.84122/15.868	84.968/7.7241	8.3545	46.346	2.3395
chr16_3015728.0_3015747.0_+	CLDN6	0/13.362	9.8799/69.517	6.6812	39.698	2.4056
chr1_69305.0_69324.0_-	OR4F5	5.0473/4.1757	39.52/22.069	4.6115	30.794	2.5023
chr7_149112170.0_149112189.0_+	ZNF425	0.84122/1.6703	2.964/23.172	1.2558	13.068	2.6407
chr5_133073235.0_133073254.0_-	HSPA4	4.2061/6.6812	52.364/16.552	5.4436	34.458	2.4601
chr20_59030401.0_59030420.0_+	ATP5E	3.3649/0	22.724/8.8275	1.6824	15.776	2.6448
chr6_152971310.0_152971329.0_-	FBXO5	2.5237/0	11.856/14.345	1.2618	13.1	2.6402
chr17_21703418.0_21703437.0_-	KCNJ18	0/13.362	49.4/29.793	6.6812	39.596	2.4019
chr6_GL000254v2_alt_3522137.0_3522156.0_-	RNF5	2.5237/2.5054	7.904/33.103	2.5146	20.504	2.6132
chr20_1479976.0_1479995.0_-	SIRPB2	4.2061/0.83515	16.796/24.276	2.5206	20.536	2.6128
chr7_101198638.0_101198657.0_+	MOGAT3	4.2061/0	18.772/17.655	2.103	18.213	2.6304
chr19_11442390.0_11442409.0_+	PRKCSH	5.0473/0.83515	45.448/0	2.9412	22.724	2.5896
chr16_67936695.0_67936714.0_-	PSMB10	0/2.5054	22.724/3.3103	1.2527	13.017	2.6374
chrX_13043730.0_13043749.0_+	FAM9C	9.2534/0	20.748/40.827	4.6267	30.788	2.4981
chr11_14458664.0_14458683.0_+	COPB1	0.84122/4.1757	8.892/32	2.5085	20.446	2.6118
chr6_44230406.0_44230425.0_+	SLC29A1	6.7298/0.83515	2.964/50.758	3.7825	26.861	2.5424
chr3_49429107.0_49429126.0_+	NICN1	4.2061/3.3406	41.496/12.138	3.7733	26.817	2.5429
chr21_44666666.0_44666685.0_+	KRTAP12-2	0/3.3406	5.928/25.379	1.6703	15.654	2.6408
chr13_77185230.0_77185249.0_+	MYCBP2	2.5237/2.5054	27.664/13.241	2.5146	20.453	2.6097
chr4_145138178.0_145138197.0_+	OTUD4	9.2534/0	40.508/20.965	4.6267	30.737	2.4958
chr19_55181821.0_55181840.0_+	AAVS1	3.3649/0	23.712/7.7241	1.6824	15.718	2.6398
chr3_51980475.0_51980494.0_+	ABHD14A	3.3649/0	23.712/7.7241	1.6824	15.718	2.6398
chr11_18235873.0_18235892.0_+	SAA2-SAA4	6.7298/5.0109	42.484/29.793	5.8703	36.138	2.4345
chr11_7928548.0_7928567.0_+	OR10A6	1.6824/0	6.916/13.241	0.84122	10.079	2.589
chr15_45368221.0_45368240.0_+	GATM	0/2.5054	13.832/12.138	1.2527	12.985	2.6341
chr6_44286490.0_44286509.0_-	TCTE1	5.8885/5.0109	45.448/23.172	5.4497	34.31	2.4528
chr1_164563271.0_164563290.0_-	PBX1	1.6824/1.6703	24.7/6.6206	1.6764	15.66	2.6381
chr19_44705714.0_44705733.0_+	CEACAM16	10.936/0.83515	13.832/58.482	5.8855	36.157	2.432
chr1_27841060.0_27841079.0_-	PPP1R8	0/7.5163	34.58/18.758	3.7582	26.669	2.5398
chr20_63006665.0_63006684.0_-	BHLHE23	0/0.83515	1.976/11.034	0.41757	6.5052	2.4045
chrX_120304413.0_120304432.0_-	TMEM255A	0/0	1.976/11.034	0.41757	6.5052	2.4045
chr9_137087181.0_137087200.0_+	MAN1B1	0/0	1.976/11.034	0.41757	6.5052	2.4045
chr18_2931291.0_2931310.0_+	LPIN2	0/0	1.976/11.034	0.41757	6.5052	2.4045
chr15_40281637.0_40281656.0_-	ANKRD63	1.6824/2.5054	30.628/5.5172	2.0939	18.073	2.624
chr1_1535767.0_1535786.0_-	TMEM240	0.84122/10.022	19.76/48.551	5.4315	34.156	2.4505
chr12_10015261.0_10015280.0_+	CLEC12B	3.3649/2.5054	19.76/25.379	2.9352	22.57	2.5824
chr1_116754678.0_116754697.0_-	CD2	5.8885/8.3515	61.256/20.965	7.12	41.111	2.3746
chr5_140876122.0_140876141.0_+	PCDHA12	0.84122/0.83515	7.904/12.138	0.83818	10.021	2.5839
chr1_13176321.0_13176340.0_+	PRAMEF9	0/7.5163	35.568/17.655	3.7582	26.611	2.5368
chr7_88282809.0_88282828.0_-	STEAP4	8.4122/0	37.544/19.862	4.2061	28.703	2.5123
chr2_238149113.0_238149132.0_+	KLHL30	0/7.5163	16.796/36.414	3.7582	26.605	2.5364
chr11_124626934.0_124626953.0_+	TBRG1	5.0473/4.1757	34.58/26.483	4.6115	30.531	2.4903
chr1_18691808.0_18691827.0_+	PAX7	0/5.0109	20.748/19.862	2.5054	20.305	2.6035
chr9_113390484.0_113390503.0_-	ALAD	0/5.0109	20.748/19.862	2.5054	20.305	2.6035
chr11_124748699.0_124748718.0_+	VSIG2	5.8885/4.1757	40.508/24.276	5.0321	32.392	2.4687
chr4_1984860.0_1984879.0_+	NELFA	0/3.3406	16.796/14.345	1.6703	15.57	2.6335
chr8_143021337.0_143021356.0_-	LY6E	4.2061/8.3515	6.916/68.413	6.2788	37.665	2.4092
chr17_48841857.0_48841876.0_-	CALCOCO2	3.3649/0.83515	30.628/5.5172	2.1	18.073	2.6211
chr16_77193726.0_77193745.0_-	MON1B	0.84122/3.3406	31.616/4.4138	2.0909	18.015	2.621
chr15_60455093.0_60455112.0_+	ICE2	7.571/0	24.7/28.689	3.7855	26.695	2.5329
chr1_153457818.0_153457837.0_-	S100A7	1.6824/0	7.904/12.138	0.84122	10.021	2.5815
chr19_9379082.0_9379101.0_-	ZNF559-ZNF177	1.6824/0	7.904/12.138	0.84122	10.021	2.5815
chr16_57249808.0_57249827.0_+	ARL2BP	1.6824/0.83515	4.94/20.965	1.2588	12.953	2.6269
chr7_66772037.0_66772056.0_+	RABGEF1	10.936/0	37.544/30.896	5.4679	34.22	2.445
chr17_74370590.0_74370609.0_+	GPR142	6.7298/0	2.964/46.344	3.3649	24.654	2.5552
chr17_41440651.0_41440670.0_+	KRT38	6.7298/7.5163	34.58/47.448	7.123	41.014	2.3708
chr19_38844079.0_38844098.0_-	HNRNPL	8.4122/0	48.412/8.8275	4.2061	28.62	2.5083
chr11_596928.0_596947.0_-	PHRF1	3.3649/0	25.688/5.5172	1.6824	15.603	2.6298
chr3_130999616.0_130999635.0_-	ATP2C1	4.2061/2.5054	13.832/35.31	3.3558	24.571	2.5535
chr12_20717194.0_20717213.0_+	SLCO1C1	4.2061/0	2.964/33.103	2.103	18.034	2.6168
chr9_15472653.0_15472672.0_-	PSIP1	0/3.3406	17.784/13.241	1.6703	15.513	2.6285
chr5_81304802.0_81304821.0_+	ZCCHC9	1.6824/0	17.784/2.2069	0.84122	9.9954	2.5782
chr11_66521289.0_66521308.0_-	BBS1	1.6824/0	17.784/2.2069	0.84122	9.9954	2.5782
chr17_36585396.0_36585415.0_+	GGNBP2	6.7298/12.527	71.136/29.793	9.6285	50.464	2.2756
chr2_47130223.0_47130242.0_+	C2orf61	0/4.1757	23.712/12.138	2.0879	17.925	2.6156
chr6_161973336.0_161973355.0_-	PARK2	4.2061/0	12.844/23.172	2.103	18.008	2.6149
chr3_191358007.0_191358026.0_+	CCDC50	0/0	2.964/9.931	0.41757	6.4475	2.3933
chr3_36737841.0_36737860.0_-	DCLK3	0/0	2.964/9.931	0.41757	6.4475	2.3933
chr1_19151743.0_19151762.0_+	UBR4	0/0	2.964/9.931	0.41757	6.4475	2.3933
chr19_55253030.0_55253049.0_+	AAVS1	0/0	2.964/9.931	0.41757	6.4475	2.3933
chr22_18079896.0_18079915.0_-	PEX26	4.2061/3.3406	27.664/25.379	3.7733	26.521	2.5275
chr12_49090322.0_49090341.0_+	DHH	0.84122/5.0109	32.604/12.138	2.9261	22.371	2.5736
chr5_141383346.0_141383365.0_+	PCDHGA7	4.2061/1.6703	12.844/32	2.9382	22.422	2.5722
chr11_33286610.0_33286629.0_+	HIPK3	6.7298/5.846	57.304/17.655	6.2879	37.479	2.4005
chr1_205727709.0_205727728.0_-	NUCKS1	1124.7/11.692	5.928/19.862	568.2	12.895	-5.3563
chr4_144707185.0_144707204.0_-	HHIP	2.5237/0	24.7/1.1034	1.2618	12.902	2.6197
chr3_42745970.0_42745989.0_-	CCDC13	3.3649/3.3406	34.58/14.345	3.3527	24.462	2.5484
chr21_30440532.0_30440551.0_-	KRTAP15-1	7.571/0.83515	22.724/34.207	4.2031	28.465	2.5016
chr14_34516356.0_34516375.0_-	EAPP	6.7298/10.022	40.508/50.758	8.3758	45.633	2.3143
chr2_46758951.0_46758970.0_+	SOCS5	0.84122/0.83515	0/19.862	0.83818	9.931	2.5721
chr1_201369817.0_201369836.0_-	TNNT2	0/1.6703	9.8799/9.931	0.83515	9.9055	2.5711
chr20_3565357.0_3565376.0_-	ATRN	0.84122/6.6812	10.868/41.931	3.7612	26.399	2.5247
chr22_23894850.0_23894869.0_+	MIF	3.3649/0	17.784/13.241	1.6824	15.513	2.6219
chr17_64863001.0_64863020.0_-	LRRC37A3	9.2534/0.83515	34.58/29.793	5.0443	32.186	2.4569
chr20_1982984.0_1983003.0_-	PDYN	0/0	12.844/0	0.41757	6.422	2.3884
chr5_163475598.0_163475617.0_+	HMMR	0/0.83515	12.844/0	0.41757	6.422	2.3884
chr6_13365409.0_13365428.0_-	GFOD1	0/0	12.844/0	0.41757	6.422	2.3884
chrX_64921893.0_64921912.0_-	ZC4H2	0/0	12.844/0	0.41757	6.422	2.3884
chr6_43045378.0_43045397.0_-	CUL7	0/0	12.844/0	0.41757	6.422	2.3884
chr1_232956431.0_232956450.0_-	NTPCR	0/0	12.844/0	0.41757	6.422	2.3884
chr1_247712626.0_247712645.0_+	OR6F1	0/0	12.844/0	0.41757	6.422	2.3884
chrX_115192151.0_115192170.0_+	RBMXL3	0/0	12.844/0	0.41757	6.422	2.3884
chr19_55178888.0_55178907.0_-	AAVS1	0/0	12.844/0	0.41757	6.422	2.3884
chr14_92006123.0_92006142.0_-	TRIP11	0/0	12.844/0	0.41757	6.422	2.3884
chr10_70529223.0_70529242.0_+	PALD1	0/0	12.844/0	0.41757	6.422	2.3884
chr1_21978408.0_21978427.0_-	CELA3B	1.6824/0	18.772/1.1034	0.84122	9.9377	2.5706
chr17_34632780.0_34632799.0_-	TMEM132E	7.571/7.5163	20.748/64	7.5437	42.374	2.3439
chr3_118930154.0_118930173.0_+	IGSF11	0.84122/0	2.964/9.931	0.42061	6.4475	2.3902
chr17_14235905.0_14235924.0_-	CDRT15	28.601/16.703	25.688/158.9	22.652	92.292	1.9798
chr3_127575983.0_127576002.0_-	TPRA1	1.6824/5.846	30.628/22.069	3.7642	26.348	2.5211
chr16_25247072.0_25247091.0_+	ZKSCAN2	2.5237/1.6703	24.7/11.034	2.097	17.867	2.6069
chr7_30135158.0_30135177.0_-	MTURN	12.618/10.857	52.364/62.896	11.738	57.63	2.2025
chr4_102809666.0_102809685.0_+	UBE2D3	2.5237/2.5054	23.712/16.552	2.5146	20.132	2.588
chr2_202210785.0_202210804.0_-	SUMO1	2.5237/0	25.688/0	1.2618	12.844	2.6137
chr1_152776474.0_152776493.0_-	LCE1F	2.5237/0	6.916/18.758	1.2618	12.837	2.613
chr19_35903818.0_35903837.0_+	HCST	1.6824/1.6703	9.8799/20.965	1.6764	15.423	2.6173
chr8_143930387.0_143930406.0_+	PLEC	5.0473/0	32.604/7.7241	2.5237	20.164	2.5865
chr19_1912181.0_1912200.0_-	ADAT3	1.6824/3.3406	14.82/25.379	2.5115	20.1	2.587
chr19_58128474.0_58128493.0_+	ZNF329	3.3649/0	18.772/12.138	1.6824	15.455	2.6169
chr21_42315379.0_42315398.0_-	TFF3	0.84122/10.022	36.556/30.896	5.4315	33.726	2.4328
chr1_94536085.0_94536104.0_+	F3	1.6824/5.0109	27.664/20.965	3.3467	24.315	2.542
chr17_38779397.0_38779416.0_+	PIP4K2B	2.5237/2.5054	33.592/6.6206	2.5146	20.106	2.5863
chr15_78274387.0_78274406.0_+	DNAJA4	0/5.0109	34.58/5.5172	2.5054	20.049	2.586
chr16_89198496.0_89198515.0_+	SLC22A31	0.84122/10.022	27.664/39.724	5.4315	33.694	2.4315
chr4_139266924.0_139266943.0_+	MGARP	10.936/1.6703	60.268/14.345	6.3031	37.306	2.391
chr10_129707984.0_129708003.0_-	MGMT	0.84122/0	12.844/0	0.42061	6.422	2.3853
chr19_10335294.0_10335313.0_-	ICAM3	0/1.6703	10.868/8.8275	0.83515	9.8477	2.5634
chr12_24832724.0_24832743.0_-	BCAT1	0/0	3.952/8.8275	0.41757	6.3897	2.3821
chr7_100463610.0_100463629.0_-	C7orf61	0/0	3.952/8.8275	0.41757	6.3897	2.3821
chr2_169636201.0_169636220.0_+	PPIG	0/0	3.952/8.8275	0.41757	6.3897	2.3821
chr17_11978723.0_11978742.0_-	ZNF18	0/0	3.952/8.8275	0.41757	6.3897	2.3821
chrX_52186465.0_52186484.0_+	MAGED4B	0/0	3.952/8.8275	0.41757	6.3897	2.3821
chr5_132334728.0_132334747.0_-	SLC22A4	0/7.5163	32.604/19.862	3.7582	26.233	2.5169
chr20_45222008.0_45222027.0_+	SEMG2	0.84122/2.5054	10.868/19.862	1.6733	15.365	2.6139
chr1_110518360.0_110518379.0_+	KCNA10	4.2061/0	15.808/19.862	2.103	17.835	2.6017
chr1_160490206.0_160490225.0_-	SLAMF6	0/6.6812	38.532/9.931	3.3406	24.231	2.5393
chrX_48257749.0_48257768.0_-	SSX1	4.2061/12.527	36.556/54.069	8.3667	45.312	2.3058
chrX_103063183.0_103063202.0_-	BEX1	0.84122/6.6812	32.604/19.862	3.7612	26.233	2.516
chr12_6653261.0_6653280.0_-	ING4	1.6824/5.0109	28.652/19.862	3.3467	24.257	2.5387
chr16_2210211.0_2210230.0_-	BRICD5	1.6824/0	19.76/0	0.84122	9.8799	2.5629
chr12_KI270837v1_alt_23128.0_23147.0_+	PRB1	4.2061/0.83515	24.7/15.448	2.5206	20.074	2.5816
chr6_52535791.0_52535810.0_+	TRAM2	0/5.0109	16.796/23.172	2.5054	19.984	2.5816
chr20_23605702.0_23605721.0_+	CST9	0/5.846	17.784/26.483	2.923	22.133	2.5599
chr9_136474245.0_136474264.0_+	SEC16A	2.5237/0	7.904/17.655	1.2618	12.779	2.607
chr16_48143931.0_48143950.0_+	ABCC12	3.3649/2.5054	16.796/27.586	2.9352	22.191	2.5591
chr18_50715175.0_50715194.0_-	MAPK4	0/4.1757	17.784/17.655	2.0879	17.719	2.5999
chr6_89146476.0_89146495.0_-	PM20D2	4.2061/1.6703	16.796/27.586	2.9382	22.191	2.558
chr4_169096598.0_169096617.0_-	SH3RF1	1.6824/1.6703	20.748/9.931	1.6764	15.339	2.61
chr4_161920518.0_161920537.0_+	FSTL5	3.3649/0	29.64/1.1034	1.6824	15.372	2.6096
chr14_22975005.0_22975024.0_+	AJUBA	6.7298/12.527	63.232/36.414	9.6285	49.823	2.2575
chr2_177215830.0_177215849.0_+	HNRNPA3	2.5237/0	17.784/7.7241	1.2618	12.754	2.6043
chr4_128272447.0_128272466.0_+	PGRMC2	1.6824/0	10.868/8.8275	0.84122	9.8477	2.5587
chr9_6556154.0_6556173.0_-	GLDC	0.84122/0	3.952/8.8275	0.42061	6.3897	2.379
chr1_20553321.0_20553340.0_-	FAM43B	4.2061/0	26.676/8.8275	2.103	17.752	2.5953
chr4_70335179.0_70335198.0_-	CABS1	1.6824/1.6703	11.856/18.758	1.6764	15.307	2.6072
chr11_59443852.0_59443871.0_+	OR5A1	0/4.1757	18.772/16.552	2.0879	17.662	2.5954
chr5_233620.0_233639.0_+	SDHA	15.142/6.6812	14.82/93.792	10.912	54.306	2.2151
chr19_9380091.0_9380110.0_+	ZNF559-ZNF177	1.6824/4.1757	18.772/25.379	2.9291	22.076	2.5541
chr1_53092667.0_53092686.0_+	SLC1A7	5.8885/1.6703	33.592/18.758	3.7794	26.175	2.5074
[truncated: 114,841 more rows]

## Sheet: Gene_score
Gene	tRRA score	p-value
KLF17	-5.09528	5.12e-05
LDHB	-5.02365	6e-05
VPS26B	-4.67778	0.00011738
ZNF574	-4.61798	0.00013374
PTH2	4.59007	0.00014153
ZBTB1	-4.59007	0.00014153
CTNS	-4.54821	0.00015556
OR5B2	-4.53165	0.00016075
RELL1	4.49621	0.00018049
SHISA6	4.4908	0.00018256
MSLN	4.451	0.00019918
FAT1	-4.42481	0.00021061
TNFRSF9	-4.4168	0.00021425
TRIM61	4.36653	0.0002371
APOBEC4	-4.18575	0.00034617
ILVBL	4.15927	0.00036954
ODF3L1	4.11295	0.00040382
SORBS1	-4.11295	0.00040382
SLC13A1	4.08302	0.0004381
CDC5L	4.06098	0.00046667
CD96	-3.98839	0.00056743
CPNE1	3.91772	0.0006578
HOXD3	-3.90368	0.00068377
HIST2H3C	-3.89333	0.00069519
C17orf47	3.89106	0.00070039
CST6	-3.89106	0.00070039
MED13	3.79234	0.00074453
MBD3L2	-3.85279	0.00076167
FUS	3.80454	0.00085932
PAICS	-3.7855	0.00089879
ENDOU	3.78104	0.00090606
DTX1	-3.78104	0.00090606
FAIM2	-3.76777	0.00093878
ETHE1	3.74494	0.00098916
PECAM1	-3.74494	0.00098916
PRCC	-3.74112	0.00099695
REEP4	-3.68982	0.0011065
FANCM	3.68605	0.0011164
TMEM106C	-3.67861	0.0011289
PRDX2	-3.67642	0.001133
PGGT1B	3.6627	0.0011606
MEP1B	-3.65815	0.0011756
MKNK2	3.63582	0.001226
TIMM17B	-3.63582	0.001226
MAGEA10	-3.47668	0.0012302
EIF3C	3.62978	0.0012447
PFKM	-3.62801	0.0012504
ZKSCAN2	-3.59517	0.0013444
TMEM257	-3.33848	0.00136
PHF21A	-3.58531	0.0013818
PGBD1	-3.58273	0.0013891
EXD1	-3.56695	0.0014514
GPRASP1	-3.56103	0.0014717
CDHR2	3.54898	0.0015013
DNM2	3.54867	0.0015023
RBM12B	-3.54867	0.0015023
TRIM71	-3.54555	0.0015122
SART1	-3.54188	0.0015288
MRAP2	-3.51273	0.001627
LOC200726	3.34273	0.0016685
NSD1	-3.49368	0.0017007
DNAJC28	3.21718	0.0017599
ERF	3.47614	0.0017791
IKBKB	-3.47614	0.0017791
SLC23A2	3.4722	0.0017952
MSL3	-3.46829	0.0018103
SFTPC	3.46319	0.0018306
FOLH1B	3.45475	0.0018721
DOCK9	-3.45262	0.0018799
TBC1D30	-3.45229	0.0018815
IL10	3.45059	0.0018872
OR56B1	3.45042	0.0018872
TOR1AIP2	-3.44771	0.0019012
AGER	3.44129	0.0019298
SFTA3	3.414	0.0020555
REG3G	-3.414	0.0020555
PEA15	3.41177	0.0020658
ZNF705E	-3.41079	0.0020716
RABGGTA	3.3969	0.0021339
MCM5	3.3927	0.0021515
CPNE5	3.37293	0.0022487
GC	3.35984	0.002312
FKBP15	3.35965	0.0023126
SPG7	-3.35965	0.0023126
ACTR3	-3.35624	0.0023287
LAYN	-3.35485	0.0023359
ACAA2	3.35319	0.0023458
CXorf21	-3.34883	0.0023671
QRICH1	-3.3422	0.0024071
UBIAD1	3.34076	0.0024154
POLR2J	-3.33339	0.0024533
SGSM1	-3.33071	0.0024668
KNOP1	-3.32847	0.0024803
ABCC6	3.32501	0.0024949
FOXN3	3.31136	0.0025665
TANK	-3.31136	0.0025665
GTPBP8	-3.31042	0.0025733
THAP5	3.30709	0.0025935
TRIML2	-3.29924	0.0026444
MRC1	3.29299	0.0026725
TRA2B	-3.28392	0.0027384
CRYAB	-3.27964	0.0027655
ERN2	-3.27414	0.0028028
EXPH5	-3.2731	0.0028117
VIMP	-3.0047	0.0028226
PIAS2	-3.26859	0.0028434
PIK3R3	3.2679	0.0028486
TMC1	-3.2679	0.0028486
SMIM10	-3.26346	0.0028756
LCA5	-3.26166	0.0028885
FLT3	3.26017	0.0028984
MED9	-3.25428	0.0029353
FZD6	3.25348	0.0029389
TMEM144	3.25348	0.0029389
USP1	-3.2477	0.0029841
LPGAT1	-3.24314	0.0030122
LPCAT4	3.23781	0.0030444
MKL2	3.2339	0.0030724
NAPRT	3.2284	0.0031103
PHF20L1	3.21038	0.0032459
ABHD12	3.20583	0.0032739
MCCC1	3.20567	0.003275
CCDC91	3.20411	0.0032838
STEAP1	-3.20016	0.0033144
NUCKS1	3.19219	0.0033674
HSD11B1	-3.19219	0.0033674
TAAR9	3.17893	0.0034619
PPARGC1B	3.17133	0.0035144
PRR13	-3.16889	0.0035352
DISP2	-3.16459	0.0035643
CDA	3.162	0.003584
HNRNPH3	3.15878	0.0036146
KRTAP1-4	-3.15878	0.0036146
POLR2L	-3.1581	0.003623
CLEC11A	3.15193	0.0036713
LOXHD1	-3.1498	0.0036894
SSNA1	3.14712	0.0037138
SMN2	2.9867	0.0037455
FBN2	-3.13779	0.003785
FOXP3	-3.13156	0.0038312
RPL10A	3.12776	0.0038343
SLC3A2	3.12634	0.0038427
BARX2	3.12634	0.0038427
CNKSR3	-3.12808	0.0038603
DPH5	-3.12776	0.0038624
FBXO43	3.12157	0.0038717
MAPRE1	-3.11747	0.003945
PODN	3.10194	0.0040291
FOXB2	3.0997	0.0040473
PPP1R9B	3.0988	0.0040525
ZNF74	3.09693	0.0040642
CCDC180	-3.10535	0.0040665
BAK1	-3.10437	0.0040759
ZNF683	3.09525	0.0040769
ZMYM6	-3.10374	0.0040779
2026-03-03	3.09425	0.0040852
GALNT4	-3.0988	0.004121
HIST2H2AA3	-3.09741	0.004133
POU5F2	3.08256	0.0041714
KPNB1	-3.09027	0.0041964
NUGGC	3.07556	0.0042363
GOLGA8M	3.07166	0.0042701
ATP5SL	-2.92746	0.0042826
TMEM159	-3.07799	0.0043158
DEFB124	-3.07772	0.0043189
GP1BB	-3.07553	0.0043454
STIM2	-3.07456	0.0043548
FAM57A	3.05946	0.004374
ACTL6A	-3.06992	0.004402
MST1L	3.05658	0.0044025
PEX16	-3.06955	0.004407
HNRNPAB	-3.06147	0.004481
FAM102A	3.04611	0.0044888
SEC61A2	-3.05913	0.0045095
KCTD18	2.98978	0.004563
GPER1	-3.04611	0.0046186
NCKAP1	3.02933	0.00463
MASTL	-3.04175	0.0046503
ITGAM	3.02535	0.0046612
PDCD7	-3.03893	0.0046763
SMPD4	3.02199	0.0046903
OR4D6	3.01745	0.0047381
CNNM4	-3.03047	0.0047459
GSTT2B	2.97383	0.0047495
FOXO6	-3.02816	0.0047677
OR13C2	-3.02199	0.0048196
KLF16	2.99913	0.0049079
BOD1L2	2.99874	0.0049115
STRA8	-3.007	0.0049557
FLAD1	-2.99913	0.0050362
VAX2	2.98556	0.0050388
SUB1	-2.99516	0.005071
CBLN4	-2.99405	0.0050845
TNFRSF13B	-2.99251	0.0051006
POLDIP3	-2.99208	0.0051042
VGLL4	2.97765	0.005111
OR7E24	2.97741	0.0051125
TMEM106B	2.97547	0.0051307
CCDC85C	2.96944	0.0051842
RYR3	2.96786	0.0051998
TMED8	-2.97848	0.0052346
SBK1	-2.97741	0.0052408
BORA	-2.97428	0.0052684
LYPD2	-2.97281	0.0052845
SVIP	2.95873	0.0052881
ZBTB6	2.95691	0.0053058
THOC6	2.95676	0.0053068
CFC1	-2.9677	0.0053296
RHOQ	-2.96425	0.0053598
CNR2	-2.96086	0.005394
RNF157	-2.95676	0.0054351
SMIM7	2.94401	0.0054439
HEYL	2.937	0.0055182
NEK8	-2.94635	0.0055462
USP17L28	-2.90501	0.0055473
C4BPA	2.92993	0.0055961
PLEKHA5	-2.9384	0.0056298
RAB8A	-2.93749	0.0056418
SSX1	-2.937	0.0056454
GNAZ	-2.93517	0.0056662
FAM81B	-2.93159	0.0057036
USP37	2.91851	0.0057202
C9orf135	2.91815	0.0057223
RAB43	-2.92893	0.0057332
ZNF655	-2.92672	0.0057509
COPS2	2.91165	0.0057841
FER1L6	-2.91815	0.0058485
ANAPC11	2.90532	0.0058615
C1GALT1	-2.91496	0.0058807
TSPYL6	2.90004	0.0059326
GPC5	2.89849	0.0059472
MTRF1L	-2.90004	0.0060589
TPM3	-2.8998	0.006062
RNF14	-2.8988	0.0060718
RAD21L1	-2.89846	0.0060734
GAB3	2.8827	0.0061129
FAM35A	-2.89333	0.0061305
AFF2	2.87854	0.0061523
CLDN20	-2.88934	0.00617
CDYL	2.87572	0.0061809
ZNF727	-2.8879	0.0061814
PTGR2	-2.88596	0.0062053
MPHOSPH8	-2.8827	0.006238
SLC41A1	2.86973	0.0062573
EPB41L1	-2.88045	0.0062614
BEND3	2.86598	0.0063076
NOL8	-2.87205	0.0063554
KHK	-2.86857	0.006397
HSPB1	2.85739	0.0064074
NOV	-2.86745	0.0064115
HIPK2	-2.86598	0.0064313
GPRIN2	2.85493	0.0064463
PAQR4	2.8501	0.0065055
MBOAT2	2.8501	0.0065055
SLC36A4	2.84992	0.0065097
BOD1L1	-2.85674	0.0065419
PCCB	-2.85205	0.0066047
UBXN4	2.84155	0.0066297
H2AFB3	-2.84992	0.0066328
ACOXL	-2.84506	0.0067019
PRDM15	-2.84482	0.0067055
VTI1A	2.8344	0.0067169
TCP11L2	2.82798	0.0068156
EVC2	2.82681	0.0068327
SLC25A22	-2.8344	0.006839
EML6	2.82218	0.0068992
TM9SF2	2.82117	0.0069112
TET2	2.82002	0.0069267
KPNA4	2.81944	0.0069356
THNSL2	2.81864	0.0069517
GNA13	-2.82667	0.0069553
MAGEA12	2.81713	0.0069745
EIF2AK1	-2.82545	0.0069766
KDM4E	-2.82183	0.0070254
BPHL	-2.81944	0.0070566
TGFBR3L	2.81059	0.0070597
RAB17	2.80961	0.0070763
COX18	-2.81821	0.0070789
NGLY1	2.80872	0.0070867
RGAG1	2.70424	0.0071241
AMELX	-2.81463	0.0071246
NAA30	-2.81423	0.0071303
HOXD11	-2.81398	0.0071335
DCST1	2.80499	0.0071457
PPARG	2.81197	0.0071605
APOD	2.8036	0.0071662
PAQR7	2.80145	0.0071973
OR8G1	-2.80855	0.0072098
RAPSN	2.79937	0.0072244
MCM10	-2.80618	0.0072462
CDKN2AIPNL	-2.80499	0.0072662
2026-03-02	-2.80429	0.0072747
CBY3	2.79474	0.0072846
C10orf126	-2.69214	0.0073204
FGF12	-2.79975	0.0073412
DHPS	2.79097	0.0073417
TMEM178A	-2.77521	0.0073651
PRAMEF1	2.78811	0.0073859
OR5K3	2.78494	0.0074373
RPL13	2.78439	0.0074456
OR11A1	-2.79097	0.0074617
HSFY1	2.78336	0.0074627
ZSCAN9	2.78333	0.0074633
NECAB1	2.78228	0.0074783
C5AR1	2.78104	0.0074991
PIP5KL1	-2.78717	0.0075199
ENOX1	-2.78677	0.0075277
C6orf120	2.77866	0.0075344
ARHGAP42	-2.78611	0.0075396
LEF1	2.77773	0.007549
TMEM151A	2.77741	0.0075531
ANP32D	2.77697	0.0075573
SLC37A3	-2.78299	0.0075874
CD8B	-2.78246	0.0075947
EPB41L5	2.77276	0.0076165
DXO	-2.77773	0.0076689
ZASP	-2.77741	0.0076731
KIFAP3	2.76789	0.0076923
DPPA5	2.76693	0.0077074
CLIP3	2.76427	0.0077484
EAPP	-2.77155	0.0077557
PSMA5	2.76253	0.0077744
FGR	-2.76634	0.0078336
RAP2C	2.75885	0.0078341
PEBP1	2.75716	0.007858
GRIK1	-2.76427	0.0078673
TTLL4	-2.76356	0.0078767
PTGS1	2.75595	0.0078798
PABPC4L	2.75377	0.0079162
OGFOD1	-2.76023	0.0079302
SKI	-2.76018	0.0079312
ANKAR	2.75249	0.0079432
LYPD6B	2.75222	0.0079479
TNIP2	2.75149	0.0079577
CT45A9	-2.64921	0.00806
FCGR3B	2.74487	0.0080699
RPGR	2.7447	0.0080735
GEMIN4	2.74019	0.0081431
GRM6	2.73909	0.0081634
TAF1	2.73532	0.0082325
H1FOO	-2.74029	0.0082584
FCGR3A	-2.73909	0.0082808
DYRK2	2.72814	0.0083561
SF3B3	2.72705	0.008381
SH3TC2	-2.72969	0.0084475
IL3RA	-2.72735	0.0084927
OR52N5	-2.72725	0.0084942
VRK1	2.71944	0.0085129
PLK3	2.71906	0.0085197
CRIPT	-2.72478	0.0085363
SBDS	2.7153	0.0085872
TOX3	-2.7153	0.008703
MAPKBP1	2.7085	0.0087259
MRPL27	2.70388	0.0088126
TMEM26	2.70089	0.0088656
TGM5	2.70067	0.0088703
EXOC3L4	-2.70626	0.0088796
MRFAP1L1	-2.70553	0.0088905
LOC388436	-2.60145	0.0089596
GAREM	2.5992	0.0089939
C14orf159	2.48868	0.0090069
HOXC9	2.69276	0.0090115
LHFPL1	2.69257	0.0090199
CDKN2B	-2.69797	0.0090292
KDELR1	-2.69355	0.0091102
EHF	-2.69276	0.0091248
GTF2IRD1	2.68407	0.0091689
ORAI3	2.68192	0.0092084
CORIN	2.68181	0.0092105
COX20	-2.68544	0.0092562
ATXN2L	2.67824	0.0092697
CFAP69	-2.68409	0.0092801
SI	2.67768	0.0092806
BIRC6	2.67753	0.0092821
DPYSL4	-2.68192	0.0093211
PITPNB	-2.68083	0.0093362
SMCP	2.67371	0.0093559
CCDC60	-2.6777	0.0093933
TIMM10	2.67134	0.0093985
MYOCD	-2.67134	0.0095102
MINOS1-NBL1	-2.67009	0.0095392
BTG1	-2.66924	0.009559
RBM14	2.66101	0.0096151
EPHA3	2.65807	0.0096686
ADPGK	2.65559	0.0097179
RASAL3	-2.66101	0.0097262
PTK2B	-2.65987	0.0097501
SACS	2.65376	0.0097543
FGF14	2.65373	0.009755
KRTAP27-1	2.65199	0.0097943
RTN2	2.6509	0.0098088
PRMT1	2.65076	0.0098119
AK2	2.64782	0.0098685
ATP5F1	-2.65195	0.0099059
BOC	-2.6509	0.0099194
POMT2	-2.65084	0.0099205
CUL1	-2.65076	0.0099225
ELFN1	2.64417	0.0099459
MYNN	-2.64904	0.0099542
SLC2A14	2.64136	0.010003
APMAP	2.64104	0.010009
C1QTNF7	2.64079	0.010013
NOP16	-2.64547	0.010027
SF3A2	2.63876	0.010051
CHST7	-2.64359	0.01007
GLRX5	2.63714	0.010085
DACT3	-2.63315	0.010103
APC	-2.64167	0.010104
XAGE2	-2.64104	0.010119
RNF121	2.63246	0.010184
TEX37	2.6314	0.010209
LATS2	2.63015	0.010236
SRRM4	2.62967	0.010248
NCF1	-2.63384	0.010263
LRRC7	-2.63268	0.010285
DBF4	-2.6314	0.010317
CLSPN	-2.63123	0.010321
ENSA	2.6256	0.01034
KLK4	-2.62917	0.010368
MAP3K15	2.62242	0.010405
TRIM4	-2.62692	0.010413
ISX	-2.62613	0.010436
RPS13	-2.62547	0.010451
PCDHB6	2.61818	0.010507
CMPK2	-2.62197	0.010522
PPP2R4	-2.5285	0.010549
DCLRE1C	2.61629	0.010554
PPP4C	-2.61771	0.010625
OR2W1	2.61273	0.010629
PDE1C	-2.61359	0.010719
OXLD1	-2.61273	0.010736
OR6C70	-2.6111	0.010782
IPO8	2.60398	0.010838
ZFP91	2.6037	0.010843
ZNF543	-2.60758	0.010871
LPA	-2.6073	0.010878
CLPTM1L	-2.60452	0.010934
ERH	-2.60431	0.010937
UBAC2	-2.60417	0.010941
HPGDS	-2.6037	0.010949
KIAA1586	-2.60291	0.010968
MCTS1	-2.60251	0.010977
LACE1	2.50847	0.011019
KLK1	2.59339	0.011084
TMEM51	-2.59484	0.011148
LCN2	2.58976	0.011176
CXCL6	2.5888	0.011201
FAM46B	-2.59298	0.011202
CAST	2.58616	0.011261
KCNK12	2.58446	0.011303
UBE3D	2.58373	0.01132
ASXL3	-2.58638	0.01136
STK24	2.58057	0.011386
NDEL1	2.57766	0.011465
PRR5-ARHGAP8	-2.58071	0.011486
SHMT2	2.57687	0.011491
FBXW7	-2.58011	0.011504
CENPJ	-2.57795	0.01156
ZC3H3	2.57172	0.01162
MFSD2B	-2.5753	0.011628
KCTD16	2.57041	0.011656
ATP5H	2.56928	0.011685
SLC25A39	2.56864	0.011702
MSMO1	2.56852	0.011704
RFK	2.56631	0.011765
C20orf24	-2.56988	0.011769
PITPNA	-2.56827	0.011816
CCDC50	-2.56751	0.011833
AHSP	-2.5669	0.011845
ITPR2	-2.5669	0.011845
ANKFN1	2.56177	0.011867
KCTD17	2.56114	0.011879
LRRTM2	2.55931	0.011921
APBB3	2.55923	0.011922
CLEC4E	-2.56244	0.01195
HRAS	-2.56114	0.011979
PPP1CA	-2.56073	0.01199
HK2	-2.5584	0.012045
ETFDH	2.55311	0.012079
HRSP12	-2.46776	0.01208
ZNF264	2.5516	0.012117
ERLIN2	-2.55427	0.012145
LDLRAD1	-2.55396	0.012154
CR1L	-2.55311	0.012178
RNF113B	2.54892	0.012185
OR6K6	2.54806	0.012209
GPR89A	-2.55142	0.01222
GLP2R	2.54522	0.012267
CPN2	2.54508	0.012271
HJURP	-2.54397	0.012272
SGCG	-2.54846	0.012296
BTNL9	2.54404	0.012297
CD1A	-2.54551	0.012359
SVOPL	-2.54522	0.012365
TSFM	2.5412	0.012366
PRR15	-2.54456	0.012382
TMSB10	2.53786	0.012456
CDR2	-2.54127	0.012463
NOL3	2.53747	0.012464
NAP1L5	-2.5399	0.012496
SLC9A1	-2.53826	0.012544
MYOT	-2.53747	0.012563
RWDD1	-2.53745	0.012563
ERV3-1	2.44792	0.012609
SRP72	2.52985	0.012676
RNF208	-2.52985	0.012774
ASPHD1	2.52557	0.012796
GLRX2	2.5243	0.012826
TP53BP1	2.52237	0.012878
SURF4	2.52109	0.012917
CCDC112	-2.52368	0.012945
BIN1	-2.52237	0.012976
POLB	2.51851	0.012986
GNA14	-2.52153	0.012999
CUL5	-2.5212	0.013009
LSM1	-2.51896	0.013069
C20orf27	2.51503	0.013091
PTGIS	2.51373	0.013122
VSNL1	2.51353	0.013126
DCP1B	-2.51503	0.013187
PRAP1	-2.51373	0.013219
ADSS	-2.51364	0.013221
LOC102724957	2.5078	0.013293
NR6A1	-2.51046	0.01332
ANKRD24	-2.50972	0.013339
GTF3A	-2.50876	0.013366
NUTM2A	-2.50837	0.013376
MYL10	2.50422	0.013383
BDKRB2	-2.5078	0.013389
RUSC1	2.50068	0.013483
SYT9	-2.50252	0.013528
GSTM1	-2.50192	0.013545
CAPN1	-2.50084	0.013574
IMMT	-2.50068	0.01358
SH3GL3	-2.48508	0.01359
RANBP3L	2.49639	0.013592
RHOA	2.49753	0.013657
ADCYAP1R1	2.49268	0.013699
SCTR	2.49115	0.013745
DNAH2	-2.4937	0.013766
WDR53	2.48905	0.013796
ACKR3	2.48734	0.013843
VAPB	-2.4895	0.01388
RBMY1B	-2.48829	0.013913
GRXCR1	-2.48784	0.013925
ATP9B	2.4839	0.013935
IMMP1L	-2.48681	0.013951
NHP2	-2.48642	0.013962
KRT6B	-2.48582	0.013978
ARPC1A	-2.48393	0.014029
IQCF3	2.48058	0.014033
ATAD5	-2.48203	0.01408
CCDC74A	2.47793	0.014118
CLDN19	-2.48072	0.014122
NECAB3	-2.48058	0.014127
PCDHB15	2.47757	0.014129
SLC2A2	-2.48041	0.014132
COX11	-2.47736	0.014231
ARRB1	-2.47722	0.014236
SCO2	-2.47719	0.014237
TCHHL1	2.47336	0.014264
SPANXN4	2.47225	0.014298
SLC25A48	2.47131	0.014321
KIAA1217	-2.47276	0.014376
SLC35G3	-2.47193	0.014394
CHCHD10	-2.47176	0.014398
TGIF2LX	2.46722	0.014445
RIPK4	2.46716	0.014447
OR1E1	2.46679	0.014458
C6orf118	2.46672	0.014461
BATF3	-2.46951	0.014465
KLHL32	2.46618	0.014478
TMA16	-2.46829	0.014503
NGDN	-2.46679	0.01455
MERTK	2.46328	0.014566
MRPS18C	-2.46543	0.01459
PARP8	2.46155	0.014618
ALAS2	2.46074	0.014644
TMIGD1	2.46031	0.014663
CDY1	2.45663	0.01478
TWSG1	-2.4591	0.014798
SPN	2.45394	0.014873
PLAT	2.45226	0.014925
ZNF106	-2.45453	0.014941
ARID2	-2.45394	0.014962
LRCH1	-2.45361	0.014968
ASAP2	-2.45173	0.01503
DPH1	2.44765	0.015074
GABRR2	-2.44765	0.015162
IFT140	-2.44583	0.015231
2026-09-15	2.36127	0.015287
PLEKHB1	2.44037	0.015308
SMKR1	-2.41702	0.015308
GOLGA8J	-2.41626	0.015327
DHRS11	-2.44246	0.015329
OPTC	2.43951	0.015337
CDC42	-2.44146	0.015359
PRKAA1	2.43558	0.015456
GNPNAT1	2.43335	0.015529
POMT1	2.4333	0.015532
SLC47A2	-2.43535	0.015549
PEX11B	-2.43316	0.015622
PRR20A	2.43074	0.015627
PCDHGB5	2.42933	0.01567
ABCA7	2.42812	0.015711
CENPA	-2.43047	0.015723
CYP26C1	2.42701	0.015747
2026-12-01	-2.4294	0.015754
UGT1A1	-2.42933	0.015756
LOC100133267	2.34689	0.015773
GARS	2.42229	0.015907
C7	-2.4244	0.015917
TMEM5	-2.42397	0.015934
GPATCH1	-2.42338	0.015954
CCDC61	2.42062	0.015957
NIPBL	2.42003	0.015978
LOC101928841	2.41753	0.016064
USP5	-2.42	0.016064
ZNF292	-2.41926	0.016089
YLPM1	-2.41753	0.016149
MCF2	2.41464	0.016162
CD300C	2.41358	0.016192
OCM2	2.41295	0.016212
KIAA0408	2.41175	0.016255
TFF1	2.4113	0.016271
CNOT10	2.37064	0.01629
UBE2F	-2.4119	0.016332
MSX1	-2.41152	0.016347
ZNF227	-2.40984	0.016401
CFAP20	2.40633	0.016441
BBIP1	2.40604	0.01645
LRPPRC	2.40538	0.016477
COL22A1	2.40177	0.016597
ECH1	2.40164	0.016604
ZNF706	2.40041	0.016644
ZNF354B	-2.40041	0.016728
C20orf78	2.39585	0.016793
KLC2	2.39485	0.016825
SRRM2	-2.39683	0.016838
MLH1	2.39384	0.016864
WFDC5	-2.39587	0.016874
AMY1C	-2.39564	0.016882
TTC12	-2.39485	0.016908
BCAT1	-2.39472	0.016912
PPP6C	2.39224	0.016921
POLN	-2.39378	0.016949
LYRM4	-2.39378	0.016949
TESK2	2.38936	0.017021
PSMB4	-2.39174	0.017022
MAP1B	-2.38965	0.017093
TMEM186	2.38514	0.017172
PPME1	2.38464	0.017193
ZFYVE26	2.38455	0.017195
MAGEA9	2.38289	0.017256
IFITM2	-2.38501	0.017257
FBXO11	-2.38394	0.017297
OR10H2	2.38051	0.01734
ZNF559-ZNF177	-2.38265	0.017345
IL1R1	-2.38232	0.017356
IFIT1	2.37967	0.017373
TEX22	2.3786	0.017407
WDR34	-2.38024	0.017433
TMEM88	-2.37766	0.017519
TNXB	2.3733	0.017604
PLN	2.29711	0.017645
CLDN17	2.36815	0.017796
ELAVL3	2.36808	0.017801
OR8I2	2.36793	0.017807
LRRC48	-2.29127	0.01788
RLTPR	2.29125	0.017882
NBPF20	-2.36808	0.017882
SLC52A3	2.36461	0.017936
DLG2	2.36387	0.017962
ZNF700	2.36382	0.017965
JAKMIP1	2.36375	0.017968
NFAM1	-2.36404	0.018037
SRF	2.3607	0.018075
IGFBP5	2.36036	0.018088
RBMY1A1	2.36036	0.018088
PAGE4	-2.36028	0.018171
ZNF100	-2.35987	0.018186
BRD3	2.35702	0.018202
NPC1	2.35674	0.018215
CNOT6L	2.35646	0.018224
ANO7	-2.35873	0.018226
DRAM1	-2.35856	0.018233
CYP3A4	2.35604	0.018239
HIST1H1C	-2.35597	0.018322
CYP26B1	2.353	0.018356
OR6P1	-2.3551	0.018358
DSC2	2.35278	0.018364
ZNF622	-2.3544	0.018385
TNNT2	-2.35404	0.018397
COX4I1	-2.3536	0.018417
VPS33B	-2.35278	0.018443
AFF1	-2.35197	0.018478
MAPK14	2.34916	0.018495
GPR6	-2.35086	0.018521
CXCR3	2.34779	0.018542
SLC7A2	-2.34903	0.01858
TMEM215	2.34586	0.018619
PAPD4	-2.34779	0.018621
TAS2R13	-2.34753	0.018631
C9orf152	2.34544	0.018637
TNRC6C	-2.34666	0.018662
PDCD2L	-2.34625	0.018677
PRR25	-2.34584	0.018698
GPR63	-2.34504	0.018732
CA2	2.34287	0.018747
2026-03-04	-2.34287	0.018824
KANSL1	-2.3415	0.018874
CCHCR1	-2.34107	0.01889
TAS2R10	2.33906	0.0189
FBXL4	2.33857	0.018921
USP17L12	2.33851	0.018924
BUD31	-2.34013	0.018929
ME2	2.338	0.01894
MT1M	-2.33534	0.019118
POC1B	2.33318	0.019138
TPX2	-2.33406	0.019176
CABIN1	-2.33318	0.019213
SLFN12L	2.33054	0.019236
RAB27B	2.32911	0.019283
NEK10	2.32883	0.019291
ZNF492	2.32842	0.019308
SH3BGRL3	-2.32923	0.019355
PRSS46	-2.32842	0.019383
IPP	-2.32784	0.019404
OR10AD1	-2.32646	0.019463
ECI2	-2.32631	0.019467
RFX7	-2.32605	0.01948
NAMPT	2.32371	0.019496
SRP14	2.32273	0.019542
PTPN3	2.32269	0.019543
BRD1	-2.32427	0.019551
COPZ1	-2.32371	0.01957
ZFYVE21	2.31905	0.019685
TMEM171	-2.32011	0.019718
TRAK2	2.31833	0.019721
C14orf142	-2.24474	0.019792
DNAJC1	2.31611	0.019818
SNAPC5	2.31473	0.019879
MAK	2.31444	0.019889
PCDH9	-2.31583	0.019903
DDX43	-2.31468	0.019953
MRPS30	-2.31444	0.019962
KEL	2.31002	0.020065
TXK	-2.31153	0.020075
PFKFB4	2.30966	0.02008
TPD52	2.30945	0.020087
ZCCHC12	-2.31084	0.020107
EPGN	-2.31026	0.020131
GJA8	-2.30987	0.020139
PLK2	2.308	0.020145
MSI2	2.30761	0.020164
ADORA1	-2.30918	0.02017
MAP4K1	-2.3089	0.020176
TREML1	-2.30672	0.020281
SCN11A	-2.30591	0.020312
CD99	-2.30575	0.020318
PSME3	-2.30536	0.020335
EPHA4	-2.30513	0.020345
PXN	2.30174	0.020417
IGSF8	2.30089	0.020459
KLHDC4	2.30021	0.020491
GINM1	2.29931	0.020526
RPL39	-2.30073	0.02054
ZFAND4	2.29804	0.020576
ADH4	-2.29927	0.020598
ARGLU1	-2.29867	0.020624
PCDHA6	-2.29867	0.020624
COX7A2L	-2.29841	0.020633
PPFIBP2	2.29647	0.020636
ETF1	-2.29554	0.020739
ATXN7L3	2.29363	0.020746
CACNG3	-2.29503	0.020761
LPXN	2.29209	0.020813
PRSS57	-2.29353	0.020821
KLHL12	2.29123	0.020852
CMC1	-2.29238	0.020875
FAXC	-2.29209	0.020884
CCDC125	2.28882	0.020964
LYL1	2.28834	0.020987
MANEA	2.28776	0.021016
PRRC1	-2.28776	0.021085
CARD11	2.28635	0.021087
SLC25A44	-2.28759	0.021089
MAP3K9	-2.28741	0.021098
SOCS1	2.28347	0.021227
SPATA31D3	-2.28347	0.021296
ERGIC2	2.28165	0.021306
C8orf82	2.20987	0.021355
CMAS	-2.28209	0.021356
IDO1	2.28002	0.021385
HIST3H2A	2.27922	0.021432
SPRR3	2.27906	0.021435
XKRX	2.2784	0.021472
TMEM182	-2.27944	0.021486
DALRD3	-2.27878	0.021515
ESCO2	-2.27821	0.021548
PLA2G10	-2.27756	0.02158
SPANXN3	2.27568	0.021592
CCDC28A	-2.27725	0.021593
OR1A1	-2.27711	0.0216
PCBD2	-2.27711	0.0216
SAR1A	-2.277	0.021604
ITIH2	2.27506	0.021619
PAF1	2.27501	0.021621
ITGB7	-2.27643	0.021628
ZNF25	-2.2764	0.02163
C17orf74	2.2035	0.021657
PPP1R14B	-2.27506	0.021686
ROR1	-2.27489	0.021691
TAL1	-2.27449	0.021706
SUMO2	-2.27374	0.021742
IZUMO2	2.27126	0.021782
TECR	2.27084	0.021801
LENG8	-2.27221	0.021808
TCEB3C	2.19965	0.02184
MEN1	-2.27062	0.021875
USP10	2.26838	0.021906
FOS	2.26838	0.021906
TERT	-2.26969	0.021907
LGALS9C	-2.26935	0.021922
M1AP	-2.26929	0.021926
SNRNP35	2.26732	0.021953
FAM72C	2.26672	0.021982
TNFRSF11A	-2.26744	0.022014
CLCN5	2.26514	0.022051
RBSN	-2.2665	0.022055
HGSNAT	-2.26623	0.022066
EQTN	2.26465	0.022075
C7orf72	2.19313	0.022163
SLC51B	2.26263	0.022168
CLDN8	-2.26263	0.022232
CNGB1	2.26115	0.022236
ATP6V1C2	2.26093	0.022245
CDK1	-2.2614	0.022289
NIPA1	2.25858	0.022356
EEA1	2.25838	0.022365
DLG3	-2.2596	0.022373
TMEM126B	-2.2581	0.022443
FXYD4	2.25597	0.022475
OR5M3	-2.25657	0.02251
PAFAH2	-2.25657	0.02251
FHL5	2.25508	0.022518
PRADC1	2.25457	0.022544
KIRREL2	-2.25578	0.022546
NDUFAF7	-2.2549	0.02259
CD44	2.25255	0.022626
SLCO2B1	2.25218	0.022645
CTSA	-2.25371	0.022645
TSTD2	2.25161	0.022671
RBMS2	2.25094	0.022698
DUSP18	2.2506	0.022718
SMOC1	-2.25152	0.022736
ME1	-2.25084	0.022765
KRTAP13-3	-2.2506	0.02278
LOC100287036	2.1802	0.022787
CEACAM5	2.24804	0.02285
PBXIP1	-2.24786	0.022922
KCNAB2	2.24665	0.02293
PA2G4	2.24579	0.022987
PPP1R15B	-2.24665	0.022992
YY1AP1	-2.24584	0.023047
MVB12A	2.24468	0.023048
IGDCC4	-2.24434	0.023126
TRIM37	2.24309	0.023134
PTHLH	2.24288	0.023139
PCDHGA10	2.24276	0.023147
PPP5C	2.24254	0.023155
SDC4	-2.24342	0.023175
DNAJB13	-2.24276	0.023208
SCT	2.23918	0.023308
SMUG1	2.23863	0.023342
FUOM	-2.23919	0.023368
HAS3	2.23696	0.023426
SH2B1	2.23696	0.023426
TKTL2	2.23588	0.023489
CES1	-2.23505	0.023582
ANKRD54	2.23342	0.023591
BSN	-2.23426	0.023616
CLASRP	2.1782	0.023683
ENO4	2.23125	0.023705
GRSF1	2.23018	0.023755
PIGN	2.23008	0.023761
JKAMP	-2.23125	0.023766
ROBO4	2.22991	0.023769
SLC4A8	2.22988	0.02377
SNF8	2.22942	0.023794
EBPL	-2.23028	0.023813
CETN3	-2.22973	0.023838
SEZ6L2	2.22748	0.023894
DUSP9	-2.22857	0.023897
ASPSCR1	-2.22822	0.023916
MFI2	2.15703	0.02394
VAT1L	-2.22748	0.023954
CEBPG	-2.22615	0.024028
FAM156A	2.22375	0.024089
MAATS1	-2.22421	0.024122
PDZD11	2.22291	0.024134
SIPA1L1	-2.22189	0.024242
P4HA3	-2.22189	0.024242
ALDH18A1	-2.22183	0.024245
CMTM6	2.16505	0.02427
TMEM191B	2.22004	0.024282
C2	2.21957	0.024305
XKR8	-2.2205	0.024323
RGCC	2.21905	0.02433
PIK3AP1	2.21868	0.024347
LRIG1	2.21852	0.024354
BRMS1L	-2.21898	0.024393
SLC9A3R1	2.21734	0.024408
MRPL54	-2.21835	0.024424
BTBD18	2.21638	0.024455
IRG1	2.14698	0.024455
PTCD2	-2.21765	0.024455
P4HA1	-2.21733	0.024467
F7	-2.21638	0.024514
CD68	2.21508	0.024529
EGFL8	2.21451	0.024555
HNF1A	-2.21436	0.024623
IL22RA2	2.21333	0.024625
GATAD2A	2.21248	0.024673
ZNF211	-2.21306	0.024696
GPM6B	2.21172	0.024712
SSMEM1	-2.2128	0.024716
RPP14	-2.21274	0.024718
PTGFRN	2.21067	0.024768
KLHL2	-2.21067	0.024826
EDNRB	-2.21052	0.024837
TMBIM6	-2.21048	0.02484
MYCN	2.20912	0.024862
PAGE2	2.20825	0.024911
CNR1	2.20721	0.024963
C2CD2	2.20555	0.025058
NFRKB	-2.20555	0.025115
OR6K2	-2.20477	0.025153
SF3B2	2.20199	0.025236
SDR42E1	2.20199	0.025236
SOCS3	2.20154	0.025259
NKAPL	-2.20204	0.025288
MS4A13	-2.20199	0.025292
CDC20	-2.20169	0.025308
WASH1	-2.13083	0.025357
SGK223	2.13039	0.025384
KIAA0368	-2.20023	0.025391
KNSTRN	-2.19899	0.025454
DENND5A	-2.19856	0.025477
BTBD8	2.19761	0.025478
HABP2	2.19761	0.025478
SLITRK6	2.1969	0.025514
RGS14	-2.19792	0.025518
TMEM129	2.19636	0.025543
CSHL1	2.19498	0.025634
HAUS8	2.19451	0.025664
TMEM55A	-2.12524	0.025671
MTF1	-2.19498	0.025689
PEF1	2.19318	0.02574
FAM217B	-2.1939	0.025753
SLK	2.19174	0.025821
MT1E	2.19151	0.025832
NBPF15	-2.19194	0.025864
BAIAP2L2	2.19039	0.025898
SPRR2A	2.1893	0.025954
ITGB6	-2.18979	0.025979
PTPN13	-2.18944	0.026001
STC2	2.18808	0.026014
WDR82	-2.18909	0.026016
PAN2	2.18661	0.026083
CWC25	-2.18729	0.026103
TGM6	2.18586	0.026129
C20orf141	-2.18589	0.02618
RPS8	-2.18586	0.026181
LDB2	2.18467	0.026191
AP4M1	-2.18547	0.026202
PLD1	-2.18517	0.026217
MAS1	-2.18507	0.026222
SPDYE2	-2.18467	0.026244
MRPL33	2.18365	0.026249
C4A	2.18128	0.02637
MYO1B	-2.18128	0.026423
MYH1	-2.18042	0.026467
GRIA3	2.1789	0.026482
ONECUT3	2.1783	0.026515
NOS2	-2.17889	0.026536
IGFL3	2.17792	0.026539
RNMT	-2.17857	0.026553
FGFBP1	2.17743	0.026568
ZNF286A	2.1773	0.026576
OR8G5	-2.17718	0.026632
AP2S1	2.17604	0.026646
ZAR1	2.17567	0.026669
EFCAB12	2.17512	0.026699
LONP2	-2.1757	0.02672
EPYC	2.17428	0.026743
TPH2	-2.17515	0.02675
SNX10	2.17245	0.026851
PCDHGC5	-2.17268	0.026887
UBXN2A	-2.17231	0.026908
TMEM45A	2.17059	0.02696
SV2C	-2.17142	0.02696
AP1G1	-2.17129	0.026973
BCKDHB	2.16813	0.027108
GPR135	2.16801	0.027115
RPN2	2.16789	0.027121
KBTBD2	2.16789	0.027121
ARHGAP17	-2.16812	0.02716
NSMCE4A	-2.16801	0.027166
IMPG2	2.16697	0.027178
GLMP	-2.16768	0.027186
MYPOP	2.16567	0.027235
ZNF501	-2.16671	0.027239
TMEM132D	-2.16509	0.027316
CA5B	-2.16475	0.027334
ATP1A1	2.16363	0.02735
NDST2	2.16344	0.027357
PTPRA	2.16306	0.027381
SLFN14	-2.16376	0.027395
GATSL2	-2.09448	0.02741
GIMD1	2.16247	0.027412
KIAA1841	-2.16334	0.027414
FSIP1	-2.16296	0.027437
TMED3	2.16152	0.027473
KYNU	2.16103	0.027501
LDLRAD4	-2.16152	0.027524
C5orf52	2.1599	0.027568
PPY	2.15895	0.027618
BTF3	-2.15986	0.027621
RER1	-2.1598	0.027625
DCSTAMP	2.15875	0.027631
GSTA1	2.15831	0.027663
EIF3M	-2.15831	0.027713
TSSK1B	2.15678	0.027761
WDR75	2.1566	0.027768
FAM63B	2.08526	0.02778
USP40	-2.15652	0.027821
HMGA1	2.15514	0.027847
ZNF705B	2.15513	0.027849
HDGFRP2	2.08351	0.027857
MCCD1	-2.15562	0.027871
MGMT	-2.1553	0.027889
OR2A25	-2.15513	0.027899
FCF1	-2.15479	0.027922
CNPY4	-2.15416	0.027967
ARMC2	-2.15378	0.027987
OCLM	1.97997	0.028012
SAT2	-2.15316	0.028025
HHLA2	2.15196	0.028055
CEP95	-2.15247	0.028069
AK7	2.15152	0.028087
KCTD7	2.15141	0.028092
COL17A1	-2.15196	0.028105
MAPK12	2.14979	0.028184
OR3A1	-2.15062	0.028184
TUBA1A	2.14899	0.028236
HMBS	-2.14883	0.028294
DNAH6	2.1469	0.028372
HIF1AN	-2.14754	0.028373
RAD52	-2.14749	0.028377
SPRR2D	2.14651	0.028393
ZNF75D	-2.14704	0.028408
NRG3	2.1453	0.028466
SERINC1	-2.14571	0.028492
MAP7D1	2.14454	0.028506
PARP10	2.14402	0.028535
ARNT	2.14386	0.028542
AMH	2.14257	0.028602
DNAJC5B	2.14242	0.028608
CCSER2	2.1421	0.028622
KCNK15	2.14187	0.028633
MID2	2.08073	0.028636
TMEM187	-2.14262	0.028644
LGALS13	-2.142	0.028672
RNF139	2.14114	0.028673
PDYN	-2.14194	0.028676
DNASE2B	2.13955	0.028772
RAD9B	-2.13973	0.028808
GSX1	-2.13955	0.028818
LRRC70	-2.13896	0.028852
ZIM3	-2.1386	0.028874
ABCB11	-2.13856	0.028876
ANKRD13A	2.13781	0.028882
ZNF713	2.13741	0.028904
TCF7	2.13733	0.028908
OTUD7B	-2.13792	0.028921
ZNF627	-2.1365	0.029006
DUSP22	-2.13643	0.029009
DDX3Y	-2.13629	0.029016
SIRT2	2.13539	0.029022
ANKRD45	-2.1362	0.029023
MAP2K3	-2.13618	0.029024
NEMF	2.13518	0.029033
CCDC33	2.13479	0.029052
TAF6L	-2.13547	0.029064
PIGV	-2.13538	0.029068
HELT	-2.1351	0.029083
HIST1H4H	2.13347	0.029128
BTG2	2.1332	0.029146
OR4A15	2.13289	0.029166
ZNF606	-2.13347	0.029172
MYH11	-2.1334	0.029174
TCTA	-2.13311	0.029195
CDK2	2.13235	0.029196
CFAP74	-2.13252	0.02923
ATP8B3	2.13158	0.02924
SH3RF2	-2.13236	0.02924
ILF2	2.1315	0.029247
NLN	-2.13146	0.029294
FAM69A	2.13072	0.029303
THSD7A	2.13047	0.029318
WDR41	2.13043	0.02932
HMP19	-2.06328	0.029328
HPS5	-2.13076	0.029344
SETD2	-2.13047	0.029361
CYTH3	-2.13037	0.029366
SART3	-2.12911	0.029452
TSSK3	2.12817	0.029458
SYT14	-2.1287	0.029474
ASAP1	2.12748	0.029507
SRSF12	-2.12713	0.029573
PPIP5K2	-2.12713	0.029573
B3GALT6	2.12596	0.029611
DNAH8	2.1254	0.029647
JMJD7	-2.12599	0.029654
ADGRG1	2.1253	0.029655
TBCC	-2.1258	0.029666
SPANXB1	2.12518	0.029668
CATIP	-2.12566	0.029673
METTL12	2.04413	0.029674
STAT1	2.12452	0.02972
DNAJC22	2.12416	0.029745
LOC101928436	-2.05658	0.029751
PHKA2	2.12379	0.029774
BRPF3	2.12348	0.029797
TCEB3B	-2.05558	0.029801
SLC6A15	2.12295	0.029827
PLAGL1	2.12278	0.029839
ZNF300	2.11969	0.030035
P2RY13	-2.12011	0.030053
EIF3H	-2.12011	0.030053
KCNH5	-2.11969	0.030077
NEURL3	2.11864	0.03011
TWF1	-2.11881	0.030143
LAMP3	2.11707	0.030219
NRTN	2.11706	0.030219
CCDC64	2.03189	0.030276
MAP10	-2.11664	0.030291
PRTG	2.11574	0.030308
JSRP1	-2.11411	0.030455
IVL	2.11286	0.03048
BPIFC	2.11284	0.03048
PLAC8	2.11266	0.030498
CEP83	-2.11286	0.030522
DCST2	-2.11278	0.030527
SLC9A8	2.11172	0.030561
POLR3G	-2.11206	0.030577
ANGPT4	2.11139	0.030583
NDUFS6	2.11107	0.030603
RUFY1	2.10999	0.030673
TMEM108	2.10986	0.030685
BRAT1	-2.10999	0.030715
TGM1	2.10932	0.030722
C7orf31	-2.1092	0.030775
KRT23	-2.10874	0.030804
TAF3	-2.10863	0.030812
SEC14L4	2.10771	0.030836
UQCRFS1	2.10754	0.030846
GPR107	2.10738	0.030855
C1orf159	2.10714	0.030877
NPIPB3	-2.10714	0.030918
ATPIF1	-2.1066	0.030945
ATE1	-2.10657	0.030947
MYCBPAP	-2.10541	0.031015
ELF2	2.10431	0.031049
CALM3	-2.10475	0.031057
POLA2	2.10397	0.031071
CFHR2	-2.10431	0.031089
FBXO6	-2.10394	0.031114
ARMCX4	2.10312	0.03113
NUP85	2.103	0.03114
ZNF212	2.10285	0.03115
NT5C1B-RDH14	-2.10219	0.03123
DYNAP	2.1015	0.03124
IL32	2.10131	0.031249
ARID1B	-2.10144	0.031282
LAGE3	2.10044	0.031296
RHBDL2	-2.10094	0.031311
FIG4	2.10009	0.031321
ALPK2	2.09979	0.031346
DNAJC24	-2.1001	0.03136
GPR148	2.09871	0.03142
TAS1R2	2.0333	0.031441
CD3G	2.09767	0.031485
TWF2	-2.0982	0.031487
ID3	2.09737	0.031503
TRMT1L	2.09593	0.031603
RNF180	-2.09593	0.03164
MMP24	-2.09547	0.031672
USP49	2.09317	0.031785
CDH16	-2.09359	0.03179
MYO5B	-2.09317	0.031822
NTSR1	-2.09297	0.031834
ZNF610	2.09147	0.031898
STAM	2.09086	0.031931
IL7	-2.0915	0.031931
LTA	2.09043	0.031956
MPO	-2.09077	0.031974
MTR	-2.09043	0.031993
MYBL2	-2.09012	0.032015
DMAP1	2.08869	0.032074
SERPINA11	2.08828	0.032105
CACNB2	2.08788	0.032137
GLDC	-2.0882	0.032145
PPP1R10	-2.08771	0.032185
SPIDR	2.08674	0.032212
SLC2A12	2.08665	0.032223
PQLC3	2.08623	0.032245
ZNF337	2.08556	0.032292
DZANK1	2.08522	0.032313
C10orf91	2.08501	0.03233
STX4	-2.08552	0.032333
PDZK1	-2.08535	0.032342
PAMR1	-2.08522	0.032349
OR1N1	2.08433	0.032369
SOS1	2.08254	0.032487
LIAS	2.08254	0.032487
ETV5	2.08232	0.032501
GRAMD1C	-2.08239	0.032532
PPP2R5A	-2.08232	0.032536
SUGT1	-2.0812	0.032621
CXorf65	-2.08102	0.032633
DRP2	-2.08091	0.032643
TMEM132C	2.07979	0.032677
OR8B3	-2.08032	0.03268
APOL3	2.07965	0.032688
AADACL4	-2.07965	0.032723
UBASH3A	-2.07961	0.032726
CCDC186	-2.07937	0.032738
TMEM17	-2.07868	0.032785
CCL8	2.07797	0.032798
IFI27	2.07699	0.032863
RNF13	-2.07699	0.032897
C11orf21	2.0756	0.032963
PQLC2L	2.07472	0.033019
PDE6A	-2.07494	0.03304
GAGE12H	-1.99667	0.03304
ARF3	2.07435	0.033048
CCT3	-2.07455	0.033068
PCNXL2	1.97935	0.033075
PRPF8	-2.07435	0.033081
C1orf52	2.07354	0.033101
DUS4L	-2.07386	0.033112
HMG20A	-2.07286	0.033185
TYW1B	2.07203	0.03321
PPP3CB	2.07173	0.033236
PCGF6	-2.07208	0.033237
SAMD14	-2.07173	0.033268
SCD5	2.07127	0.033276
OR10J5	2.0709	0.033299
TTLL5	-2.07088	0.033334
CECR6	1.97416	0.033348
CAPN13	-2.07046	0.033366
EPS8L2	-2.07046	0.033366
SPRED1	2.06912	0.033429
CLEC12A	2.06872	0.033457
UBE3B	-2.06918	0.033459
ZNF253	2.06823	0.033501
NMT1	2.06814	0.033509
TPPP	2.06798	0.033519
RPGRIP1L	-2.06801	0.033549
TSPYL4	2.06653	0.033615
PET117	2.06622	0.033635
IGSF10	-2.06653	0.033647
APOBEC3D	-2.06597	0.033689
CD22	-2.06524	0.033744
CAV1	-2.06524	0.033744
IL11RA	-2.06524	0.033744
DPF3	-2.06524	0.033744
INO80C	2.06475	0.033754
CRHR1	-2.06495	0.033769
BCL9	-2.06486	0.033775
MTA1	2.0644	0.033783
ZNF322	-2.06461	0.033796
HIST1H1B	2.06396	0.033821
UFC1	2.06391	0.033823
WNK2	2.06384	0.03383
RCN3	2.06293	0.033894
CRLF2	2.06291	0.033895
SLITRK3	2.0614	0.033999
ZNF853	-2.06189	0.033999
FABP3	-2.06186	0.034
AFF3	-2.06046	0.034103
EGFL6	2.05891	0.034197
AMTN	-2.05924	0.034197
SLC35G2	-2.059	0.03422
ZNF540	-2.05885	0.034229
MAD2L1	2.05826	0.034232
TMEM151B	-2.05871	0.034237
CRYAA	2.05684	0.034339
SPRED2	-2.05709	0.03435
APOBEC3F	-2.05707	0.03435
NRBF2	-2.05645	0.034394
UEVLD	-2.05632	0.034406
CCDC37	-1.97139	0.034443
ZPLD1	-2.05542	0.034465
AFF4	-2.05508	0.034488
POLA1	2.05413	0.034527
ANKRD13C	-2.05382	0.034579
AAMDC	-2.05325	0.034615
SSBP2	-2.05296	0.03464
ZNF84	-2.05255	0.034672
METTL18	-2.05255	0.034672
PGAM4	-2.05245	0.034683
MFAP2	2.05153	0.034717
GABRD	-2.05193	0.03472
CPQ	2.0513	0.034737
VCPKMT	-2.05139	0.034755
OR11H12	-2.05114	0.034776
FGFR1OP2	2.05057	0.034793
CPVL	-2.04988	0.034872
CERS2	-2.04981	0.034874
STX6	-2.04954	0.034888
ABI2	2.04882	0.034905
ANGPTL3	-2.04895	0.034924
LRRC29	-2.04868	0.034944
SLC22A16	2.04817	0.034952
B3GNT9	2.0481	0.034954
EZH1	-2.0484	0.034966
FAM231A	-2.04828	0.034975
CFAP36	2.04757	0.034999
SRGAP2B	2.04722	0.035027
ABCG2	-2.04758	0.035027
GAP43	2.04689	0.035045
TBX4	2.04655	0.035067
LIX1	2.04635	0.035077
PSEN2	-2.04641	0.035101
C9orf131	2.04584	0.035118
NOC4L	-2.04389	0.035285
VAPA	-2.04258	0.035373
NSUN4	2.04159	0.035426
EXOSC9	2.04144	0.035437
ZNF571	2.04133	0.035445
OR6B2	-2.0416	0.035453
HDAC9	-2.04144	0.035464
VAMP3	2.04074	0.035492
TJAP1	2.04074	0.035492
CLPS	-2.04103	0.035496
FGFR2	2.04036	0.035518
TCAF1	-2.04054	0.035536
ENY2	-2.04033	0.035546
USP17L4	-2.03957	0.03561
LMBRD1	-2.03951	0.035614
EID2B	2.03879	0.035646
FOXR2	-2.03906	0.035658
SP3	-2.03901	0.035659
LYRM1	2.03822	0.035686
SSTR5	-2.03822	0.035712
TCEAL4	-2.03813	0.035717
PRSS1	2.03766	0.03572
TMX2	2.03642	0.035796
CHRNA7	-2.03659	0.03581
KPNA7	2.03601	0.035825
CXorf56	2.03574	0.035848
EDNRA	2.03533	0.035884
OR4F5	-2.03542	0.035904
WFDC2	2.03493	0.035918
PRKAR1A	2.03456	0.035951
AGPS	2.03445	0.035962
BIRC3	2.03419	0.035986
PRPS2	2.03369	0.036031
TMC3	2.0333	0.036059
MTX3	2.03318	0.036065
SLC12A6	2.03298	0.036081
OR10T2	-2.03338	0.036082
C9orf9	1.9261	0.03613
CTRC	-2.03252	0.036146
NLRP4	2.03206	0.036152
HMSD	2.0318	0.036169
LAMTOR5	-2.03174	0.036198
CCDC53	1.86167	0.036201
OR10C1	2.03128	0.036208
HARBI1	-2.03124	0.036235
RPF2	2.03064	0.036255
RPL23	-2.03095	0.036258
LPAR5	-2.03078	0.03627
GCM1	2.02943	0.036347
SEMA6C	-2.02918	0.036394
STRN	-2.02824	0.036462
MPST	-2.02824	0.036462
CPM	-2.02781	0.036497
CD46	2.02706	0.036538
SLITRK2	2.02553	0.036645
CER1	1.95837	0.03666
LTN1	2.02512	0.036675
SNTB2	2.02471	0.036703
PRR18	2.0247	0.036703
ACPP	-2.02471	0.036727
LRRC43	-2.02429	0.036756
RNF168	2.02365	0.036783
MYRF	2.0233	0.03681
HECTD4	-2.0236	0.036811
LY96	2.02237	0.036887
FDX1	2.02215	0.036903
ENTPD8	-2.02237	0.036911
MROH1	-2.02223	0.036921
PSMD12	-2.02208	0.036932
RNF214	-2.02197	0.036942
TRAF3IP3	2.02153	0.03695
POU1F1	2.02126	0.036974
PCBP4	2.02071	0.037011
DNAH1	2.02047	0.037031
SMG9	-2.0206	0.037044
APOBEC3B	-2.02059	0.037044
EXOC8	2.02021	0.037048
RAG1	2.02005	0.03706
PRICKLE3	-2.02032	0.037066
B3GNTL1	-2.02016	0.037074
AIMP1	-2.02005	0.037084
GJB2	2.01822	0.037201
POLR2I	2.01697	0.037312
SLAIN2	-2.01714	0.037325
FBXO41	-2.01685	0.037347
IRF1	-2.0164	0.037382
ACTL6B	2.0155	0.037433
PRRC2B	2.01543	0.037439
DDX20	2.01536	0.037444
GUCD1	-2.01543	0.037463
CSMD1	2.01504	0.037464
NXPH2	-2.01537	0.037465
LECT1	-1.91858	0.03751
ICA1L	2.01424	0.037531
CT47A11	-1.91811	0.037535
HUS1	2.01345	0.037589
LGALSL	-2.0135	0.03761
SLX1B	2.01314	0.037616
PLCL2	2.01304	0.037627
ZNF862	-2.01314	0.03764
NOMO3	-2.01264	0.037684
LRMP	-2.0125	0.037694
RAB35	2.01115	0.037793
SUPT20H	2.01087	0.037817
CARS	-2.01087	0.037839
CDK14	2.00985	0.037896
URGCP	2.00951	0.037925
RCC1	-2.00937	0.037956
CATSPERD	-2.00889	0.03799
POU4F3	2.0086	0.037997
SLC9A6	-2.00859	0.03802
ZBTB4	2.00815	0.038035
MT1F	-2.00826	0.038048
RAB4A	-2.00741	0.03812
AGAP9	-2.00707	0.038148
FSTL5	-2.00599	0.03824
C15orf57	-1.90661	0.038254
MYADM	-2.00568	0.038267
TMCO1	-2.00559	0.038276
TCEAL6	2.00491	0.038309
AHI1	2.00464	0.03833
SNAP23	2.00447	0.038341
NR0B1	-2.00458	0.038356
SPAM1	2.00411	0.038366
ARIH2	2.00411	0.038367
ST3GAL3	-2.00429	0.038376
CTBP1	-2.00408	0.038391
BCL7A	-2.00401	0.038397
TDRD5	2.0034	0.038425
OR5D14	2.00285	0.038457
BPIFA1	2.00281	0.03846
PRKCD	2.0027	0.038467
MSANTD4	-2.00296	0.038469
ERBB2	-2.00285	0.038479
TRAPPC13	-2.00276	0.038485
THUMPD1	-2.00251	0.038501
GLUL	2.00188	0.038521
PRAMEF20	-2.00188	0.038543
PTGS2	-2.00141	0.038578
ATP11A	-2.00095	0.038615
ORC2	2.00063	0.038625
H3F3A	-2.00047	0.038663
PIRT	1.99965	0.038708
PHRF1	-1.999	0.038784
CDON	1.99874	0.038785
RINT1	1.99848	0.038809
UCN2	1.99796	0.038853
EXOC3	-1.99745	0.038912
TGS1	-1.99727	0.038928
USP17L18	-1.99658	0.038983
SNRPF	-1.99637	0.039004
PPP1R8	-1.99632	0.039006
PODNL1	1.99585	0.039034
PARP12	1.99525	0.039081
AKAP9	1.99525	0.039083
HLA-DRA	1.99499	0.039097
ASB1	-1.99525	0.039102
ATP6V0A4	-1.99456	0.039168
PAIP2	-1.99448	0.039175
ATL1	1.99315	0.039258
LHFPL2	1.99306	0.039264
TMEM140	-1.99315	0.03928
ODF3B	1.99242	0.039319
MROH7	-1.99268	0.039321
GPBP1	-1.99229	0.039352
PAQR6	1.99183	0.039385
APOB	-1.992	0.039385
FBXO33	1.99153	0.039412
HPSE	-1.99148	0.039435
SLC22A11	-1.99131	0.039448
ANKRD20A3	1.99093	0.039459
ABCE1	1.99089	0.039461
C5orf45	1.8752	0.039479
CCDC152	1.99021	0.039515
ZFP82	-1.9897	0.039569
SPATA13	1.98873	0.039622
MAP1LC3B	-1.98873	0.039641
ZCCHC3	-1.98834	0.039674
EPC2	1.98796	0.039685
RBM7	1.98742	0.039732
TLK1	-1.98708	0.039779
ROBO3	-1.98695	0.039792
IFT74	1.98666	0.039801
ASTN2	1.98666	0.039801
CXorf66	1.98657	0.039805
C2orf54	-1.98657	0.039823
OR51F1	1.98586	0.039873
ZBTB45	1.98573	0.039881
ZNF730	1.98556	0.039898
WDFY4	1.98548	0.039901
INSC	1.98514	0.039936
HSPA2	-1.98506	0.039961
CCDC146	1.98443	0.039995
TUBB3	-1.98443	0.040009
PDE4C	1.98389	0.040045
ZNF721	1.9838	0.040052
SHC1	1.98334	0.040088
CFAP57	1.98263	0.040146
TADA2A	-1.98247	0.040178
BCAM	-1.98226	0.040192
MFSD5	1.9818	0.040219
HOXD10	1.98113	0.040288
C16orf89	-1.98126	0.04029
NFATC4	-1.98126	0.04029
OLFML1	-1.98126	0.04029
MRPL28	1.98101	0.0403
CKS2	-1.98101	0.040315
GDAP1L1	1.97997	0.040388
CSNK1G3	-1.97997	0.040402
TMEM9B	-1.9798	0.040415
C2orf49	1.97918	0.040449
SORCS2	1.97914	0.04045
FAM91A1	-1.97918	0.040462
LTV1	1.97881	0.040474
ERMAP	1.97852	0.040495
SYNPO2	1.97794	0.040546
ZCCHC13	-1.97811	0.040549
OTX1	-1.97745	0.0406
CCND2	-1.97638	0.040691
CFAP70	1.97601	0.040708
TRPM7	-1.97605	0.040718
HMGB1	-1.97601	0.04072
SPNS1	1.97588	0.040721
TCTE1	-1.97584	0.040736
BCL2L10	-1.97568	0.04075
LRRC23	-1.97449	0.040852
ATP6V1C1	1.97433	0.040855
AQP5	1.97392	0.040892
MYADML2	-1.97392	0.040903
CCDC73	-1.97371	0.040923
RADIL	-1.9733	0.040957
RHAG	-1.9731	0.040981
FIGNL2	1.97294	0.040987
MGRN1	-1.97257	0.041031
ZNF442	-1.97232	0.041051
MYO5A	1.97184	0.041078
OGG1	-1.97184	0.04109
KRTAP19-4	-1.97123	0.041152
TLCD2	-1.9709	0.041179
CBX8	1.97066	0.041191
SPINK1	1.97041	0.041211
DEFB134	1.97033	0.041221
ITGAV	1.97017	0.041231
GALNT1	1.96976	0.041267
CXCL3	1.96964	0.041272
SLC31A1	-1.96871	0.041367
GPR15	-1.96871	0.041367
PANX1	1.96827	0.041396
ZSCAN30	1.9677	0.041428
SERHL2	-1.96782	0.041435
ICE1	1.9675	0.041442
MCOLN1	-1.96762	0.041449
NRIP1	1.96698	0.041472
LEMD2	-1.96726	0.041481
CCDC96	1.96625	0.041527
GJA9	1.96565	0.041558
ZFYVE28	-1.96565	0.041611
SOCS5	-1.96501	0.04167
SPPL3	1.96361	0.041684
FAHD2B	-1.96481	0.041684
C2CD4B	-1.96457	0.041705
TM4SF19	-1.96449	0.041711
ATXN10	-1.96429	0.041725
RPL17	-1.96429	0.041725
PMEPA1	-1.96425	0.04173
C18orf8	-1.96421	0.041736
TNKS2	-1.96413	0.041741
SPTBN4	-1.96361	0.041783
GGA1	-1.96361	0.041784
HIST1H2BC	1.96158	0.041817
HIST1H2BL	1.96102	0.041855
TAX1BP1	1.96031	0.041905
WEE1	1.95956	0.041957
SMYD3	1.95912	0.041988
LARS	-1.96082	0.042028
RASSF5	-1.96031	0.04207
ART1	1.95754	0.042111
ZNF829	-1.89303	0.04213
SRP68	1.95719	0.042134
BLNK	1.95668	0.042175
KRTAP19-1	1.95652	0.042181
VIM	-1.9588	0.042208
EEF1E1	-1.95857	0.042229
2026-09-11	1.95554	0.042249
CELSR3	1.95421	0.042344
ZNF556	1.95401	0.042361
CYP4F12	1.95354	0.042397
VIPR1	1.95319	0.042421
SIM1	-1.95644	0.042424
ZMIZ2	1.95273	0.042457
PIWIL1	1.95222	0.042495
ZNF117	1.95156	0.042535
PITPNM2	1.95133	0.042554
C4orf33	-1.95483	0.042567
HNRNPLL	-1.95483	0.042568
PRAMEF9	1.9507	0.042592
CLDND2	1.9502	0.042624
CCDC40	-1.95401	0.042646
IL22	1.94958	0.042665
RUFY4	1.88333	0.042709
APP	-1.95335	0.042709
FANCE	-1.95308	0.042733
MCM6	-1.95273	0.042767
VLDLR	-1.95249	0.042785
CDH6	-1.95226	0.042804
NPIPB9	1.94761	0.042808
TRIM17	1.94742	0.042822
WNT4	-1.95206	0.042823
DNAJA4	-1.95191	0.042834
DENND6B	-1.95171	0.042851
FBXO30	-1.95156	0.042864
TIPIN	1.94642	0.042889
HNRNPCL3	-1.9509	0.042924
LANCL3	1.94573	0.042938
PTGES3	-1.95063	0.042944
C2orf76	1.94466	0.043014
CFAP43	-1.94958	0.043031
SPATA24	1.9442	0.043053
ARL2	1.9439	0.043076
A1CF	1.94374	0.043089
PPP4R4	-1.94873	0.04311
SLC24A2	-1.94862	0.04312
CCBL1	-1.83773	0.043154
FAM172A	-1.94761	0.043214
PURA	1.9418	0.043221
MYH14	1.94169	0.043227
CACNA1B	-1.94734	0.043236
HNRNPDL	1.94112	0.043267
PVRL3	-1.83609	0.043276
CYB5A	-1.94608	0.04335
STK32C	1.93987	0.043353
RNLS	1.93964	0.043372
ATF6B	1.93934	0.043386
CDK11B	-1.94535	0.043422
NKAIN1	1.93821	0.043452
IQGAP1	-1.94497	0.043459
FAM96B	-1.94493	0.043463
NAIF1	1.93794	0.043469
MLST8	-1.9447	0.043482
BPIFB6	-1.94443	0.043514
MYEOV2	1.82074	0.0436
CRBN	-1.94332	0.043618
GGCX	1.9361	0.043623
KRBOX1	1.93603	0.043627
LMF1	-1.94283	0.04367
BPNT1	1.93539	0.043673
MBIP	1.87183	0.043704
EDDM3A	-1.94218	0.043723
OR10H4	-1.94192	0.043744
CDAN1	-1.9418	0.043758
SLC35A1	-1.941	0.043822
WNT8A	-1.94093	0.043829
SHISA2	1.93263	0.043864
NEU4	1.93222	0.043892
RBMX	1.932	0.043906
MEDAG	1.93193	0.043913
POU6F2	-1.93874	0.044006
CD79B	-1.93866	0.044012
DNAL1	-1.93843	0.044032
ZNF474	-1.93836	0.044039
DIS3L	-1.93802	0.044065
SERPINA9	1.92941	0.044092
CACNA2D1	1.92941	0.044092
FAM19A1	-1.93738	0.044128
SLC6A18	1.9286	0.044155
SNX3	-1.93697	0.044174
JMY	1.92812	0.044186
NOS1	1.92782	0.044204
NYNRIN	1.92694	0.044266
DNAJC11	-1.93603	0.044267
PRR3	1.92657	0.044291
MRPS26	-1.93562	0.044299
WBP4	1.9257	0.044359
TSC22D1	1.92475	0.044431
CDRT4	-1.93412	0.044442
PLCL1	1.92438	0.044453
GAS2	1.92391	0.044486
PAAF1	-1.93349	0.044498
G6PC3	-1.93323	0.044519
MAP3K19	-1.93248	0.044579
POMP	-1.93237	0.044592
LAMB2	-1.93226	0.0446
UBR7	1.92227	0.044603
FOXM1	-1.93181	0.044633
ZNF638	-1.93174	0.044641
KCTD2	-1.93144	0.044667
LYSMD3	1.92111	0.044692
CHMP1A	1.92093	0.044707
SUPV3L1	1.92057	0.044723
GIGYF1	1.92024	0.044748
SHISA8	-1.93055	0.044751
DUS1L	1.9201	0.04476
GDF11	1.9201	0.04476
CST2	-1.93033	0.044772
TMEM183A	1.91966	0.044795
PCBP2	1.9193	0.044826
LAMA4	-1.92926	0.04486
CD34	1.91858	0.044881
HOXB7	-1.92871	0.044914
SRGAP1	-1.92845	0.044939
ADIPOR2	1.91736	0.044977
SELO	-1.81293	0.045055
MON1B	1.91614	0.045071
CDX4	1.91607	0.045074
RPL17-C18orf32	1.91553	0.04511
CDK7	-1.85805	0.045214
ENOX2	-1.92537	0.045227
MLPH	1.91371	0.045248
C19orf70	-1.92475	0.045288
EEF1D	-1.92464	0.045295
LCORL	1.9119	0.045382
DENND1B	1.9119	0.045385
MAN2A2	1.91116	0.045445
FEN1	1.91108	0.045447
DZIP1L	1.91055	0.045485
WDR55	1.91052	0.045486
ACSM1	-1.9222	0.045514
OR5M11	1.91009	0.045519
FRRS1	1.90995	0.045526
ZNF408	1.90928	0.045589
GEMIN8	1.90928	0.04559
F8A1	-1.92136	0.045596
TUT1	1.90893	0.045613
AKAP6	-1.92111	0.045616
S100A4	-1.92071	0.045647
2026-03-06	1.90654	0.04579
PIM3	-1.9193	0.045792
TSHZ1	-1.91905	0.045819
CS	-1.91869	0.045851
WDFY1	-1.91829	0.04589
HTN3	-1.85017	0.045916
STX10	-1.91804	0.045916
HAPLN4	1.90476	0.045928
HNMT	-1.91736	0.045988
DYNC1LI1	-1.91675	0.046047
EFHC2	-1.91664	0.04606
SKA1	1.90309	0.046061
CTNNAL1	1.90306	0.046063
FAF1	1.90299	0.046068
MGST3	1.90271	0.046095
SLC16A11	-1.91607	0.046115
SKOR2	1.90208	0.046145
BAIAP2	1.90156	0.046186
CYP27A1	1.90063	0.046265
PCMTD1	1.90035	0.046281
SLC28A2	-1.91393	0.046323
P2RY1	1.89946	0.046357
PDZRN4	-1.91325	0.046393
FAM175A	-1.79653	0.046402
IL23A	-1.91282	0.046435
FUT4	-1.91282	0.046435
GPANK1	-1.91279	0.046439
LOC401052	1.78563	0.046466
RLN2	1.8977	0.046488
HMGCLL1	1.89767	0.046491
SPRYD3	1.89599	0.046614
CHMP4B	1.89544	0.04666
MC4R	-1.91009	0.046697
ADCYAP1	-1.90981	0.046728
SPAST	1.89435	0.04675
OR8J3	1.89425	0.046761
SMAP2	1.89395	0.046784
OR10A5	1.89381	0.046797
EXTL1	-1.90914	0.046797
TLR6	-1.90847	0.046858
SULF1	-1.90823	0.046876
MMP2	1.89252	0.046889
SPATA6L	1.89191	0.046935
NPB	-1.90742	0.046943
CALB1	1.89164	0.046966
LGALS9B	1.89083	0.047032
FRAT2	1.89079	0.047036
KRT37	1.89062	0.047045
DNAJC13	1.89025	0.047069
INTS6	-1.90556	0.047135
RGS21	1.88931	0.047136
SIGIRR	-1.90514	0.047172
CREBZF	-1.90511	0.047175
TIMP3	1.8886	0.047203
POTEB2	1.88827	0.04723
HAND2	-1.90466	0.047231
HMGN2	-1.90392	0.047302
SPRY1	-1.90386	0.047307
NENF	1.88592	0.047408
ANKRD33B	-1.90285	0.047408
CLEC2A	1.88566	0.047427
CD99L2	1.88566	0.047427
CYB5R2	1.88566	0.047427
FCN1	-1.90236	0.047457
ACO2	1.88439	0.047539
NKX2-1	1.88429	0.047548
RBP7	-1.90122	0.047574
SNRNP70	1.88372	0.047588
MRPS28	1.88299	0.04765
SPEM1	1.8825	0.047695
IL1RL1	-1.89991	0.047696
FLCN	1.8823	0.04771
GDF2	1.88147	0.047773
KIF24	1.88107	0.047805
UBR2	1.82778	0.047822
PRB4	-1.89722	0.047903
CLDN15	-1.89685	0.047929
HIST1H2BG	-1.89685	0.047929
ZNF30	-1.89613	0.047982
ATAD2B	-1.89603	0.047987
SLC25A10	1.87834	0.048007
CEACAM6	1.87788	0.048047
OR2L13	1.87726	0.048092
ZNF426	1.87726	0.048092
CNN2	1.87703	0.04811
OR6C76	-1.89425	0.048138
KIAA0319L	-1.89354	0.04819
IRF3	1.87543	0.048245
MGAM2	-1.77456	0.048245
OSBPL11	-1.89262	0.048255
HBZ	-1.89252	0.048264
DGAT2	1.87484	0.048298
SPACA1	-1.8914	0.048355
SMPD1	1.87397	0.048364
SND1	-1.89096	0.048397
FBXO22	-1.88995	0.048467
MYOF	-1.88995	0.048467
AGXT2	-1.88978	0.048477
C16orf70	1.87231	0.048504
CAPN7	-1.88928	0.048518
ITPA	1.87183	0.048547
NPTX1	1.87154	0.048573
XXYLT1	1.86931	0.048763
FRG2B	1.86915	0.04878
OSBPL6	1.86915	0.04878
SCN2B	-1.88582	0.048787
BRWD3	-1.88566	0.048798
SRSF5	1.8687	0.048814
HPSE2	1.86848	0.048836
PCDHA2	-1.88489	0.048869
ARSI	-1.88459	0.048891
C15orf40	-1.88422	0.048922
PHYKPL	1.86739	0.048925
EGFLAM	1.86713	0.048952
OR4A47	1.86624	0.049033
C14orf169	1.75617	0.049035
SDK2	1.86601	0.049048
LRCH4	-1.88263	0.049052
ECT2L	-1.8825	0.049066
OR6Q1	1.86576	0.04907
MDK	-1.88197	0.04911
NMB	-1.88144	0.049143
PCNXL4	-1.76429	0.049162
BRIP1	-1.88117	0.049163
SPCS1	-1.88088	0.049193
IL36A	1.86426	0.049207
KRT28	-1.88048	0.049222
COL5A3	-1.87929	0.049308
TUBE1	-1.87923	0.049312
AGAP4	-1.87893	0.049331
STK31	-1.8787	0.049351
DNAAF5	1.86246	0.049357
FAIM	1.86157	0.049427
GGT6	-1.87726	0.049459
RPS21	1.86056	0.049507
GLB1	1.86015	0.049539
ZBTB34	1.86015	0.049539
TLR3	-1.87559	0.049598
CCND3	1.8594	0.049605
SMARCAL1	-1.87497	0.049651
LOC100505549	1.74902	0.049692
HADH	-1.87432	0.049698
CRISPLD1	-1.87429	0.049703
ERAS	-1.87423	0.049705
CHST14	1.85817	0.049708
ZNF423	-1.87397	0.049728
PID1	-1.87397	0.049729
MAN1A1	1.85789	0.049734
UBE2Q1	1.85767	0.049749
ABCG4	1.85733	0.049773
GSTM5	1.8573	0.049777
SST	-1.87315	0.049791
SNX17	1.85695	0.049799
LYPD1	1.85617	0.049863
HS3ST5	-1.87231	0.049866
ETV4	-1.87176	0.049913
TNKS1BP1	-1.87154	0.049933
PEX26	-1.87041	0.050021
CYP2W1	1.85378	0.050058
NRL	1.85347	0.050083
HLTF	-1.86973	0.050083
DCTN1	-1.86902	0.050147
HECTD2	1.85171	0.050225
NOL9	1.85143	0.050249
GCSH	1.85103	0.05028
NDUFAF4	-1.86739	0.05028
UCHL5	-1.86732	0.050285
MSTN	1.85035	0.050327
FAM210B	-1.86576	0.050421
IPMK	1.84903	0.050438
PTGR1	-1.86538	0.05045
FAM187B	-1.8648	0.050506
OMP	1.84753	0.050562
LYPLA2	-1.86417	0.05057
THAP10	1.8471	0.050592
ACTRT1	1.8468	0.050626
TOMM22	-1.86293	0.050668
ITGB1BP2	-1.86255	0.050697
CHN2	-1.86242	0.050707
KRTAP2-3	1.84521	0.05076
DNAH5	-1.86138	0.050785
ADO	1.84485	0.050792
RARG	-1.86094	0.050823
BANF1	-1.86056	0.050856
LMOD1	1.84366	0.050892
UNC5D	-1.85933	0.050958
KLHDC8B	1.8423	0.050997
PPT1	1.84212	0.051016
CABYR	-1.85821	0.051055
UPF1	-1.85774	0.051092
CLLU1	-1.8563	0.051199
NAT14	-1.85617	0.051209
ZNF791	1.83962	0.051233
RAI1	-1.85561	0.051254
IGF2BP3	-1.85493	0.051314
HIST1H2AI	-1.85459	0.05134
FBXO36	1.83821	0.051341
MARK3	1.83756	0.051414
VPS72	-1.85347	0.051427
EFCAB7	-1.853	0.051469
LHB	-1.85291	0.05148
GAS6	-1.85269	0.051498
LOC149373	1.79237	0.051506
SAMHD1	1.83657	0.05151
SLC25A12	1.83648	0.051519
TRIM14	1.83603	0.051552
SLITRK1	1.83603	0.051552
FXN	-1.85143	0.051592
SLC46A3	1.8352	0.051627
DOK4	-1.85035	0.051668
PLEKHH2	1.83452	0.05169
ZNF823	-1.84986	0.051704
C15orf32	1.83363	0.051774
MYO16	-1.84897	0.051785
NSFL1C	-1.84881	0.051796
SLC17A2	-1.84829	0.051833
TRIM48	-1.84704	0.051937
CCNG2	1.83168	0.051948
KLK9	-1.84597	0.052024
CHST12	1.83035	0.052061
TMEM161B	1.83003	0.052087
OPRL1	-1.84509	0.052105
PALLD	-1.84488	0.052127
SEMA6A	-1.84469	0.05214
OR8H3	1.8286	0.052235
GPX2	1.82854	0.05224
BANF2	1.82842	0.052251
LLPH	-1.84272	0.052303
AFMID	1.82708	0.052384
PPIH	1.8267	0.052423
BAMBI	-1.84125	0.052432
RAB11FIP2	1.82649	0.052439
DHRS7B	1.82559	0.052515
B3GALT5	1.82556	0.052518
TLE6	1.82536	0.052532
TLR5	-1.83953	0.052571
[truncated: 17,064 more rows]
