# Supplementary material for: Genome-Wide CRISPR Screening Identifies Genetic Modulators of Amyloid Precursor Protein Processing
Source: Int J Mol Sci. 2026 Apr 28;27(9):3926. doi: 10.3390/ijms27093926 (PMC13163791; doi:10.3390/ijms27093926)
Supplement: Supplementary file 1 [file ijms-27-03926-s001.zip › Table S2. Oligos and primers.xlsx]

## Sheet: Legend
Sheet	Legend
oligos and primers	Detailed information of oligos and primers in this study

## Sheet: oligos and primers
Name	Sequence (5' to 3')
Primers for gene knockout
sgRNA_PIAS2-1_Forward	CACCGATGTGTACAAGTCACTGCA
sgRNA_PIAS2-1_Reverse	AAACTGCAGTGACTTGTACACATC
sgRNA_PIAS2-2_Forward	CACCGGCACATCAAGGATACCCGA
sgRNA_PIAS2-2_Reverse	AAACTCGGGTATCCTTGATGTGCC
sgRNA_LDHB-1_Forward	CACCGGACTGTACTTGACGATCTG
sgRNA_LDHB-1_Reverse	AAACCAGATCGTCAAGTACAGTCC
sgRNA_LDHB-2_Forward	CACCGTTCCCCCAAAATCCATCCA
sgRNA_LDHB-2_Reverse	AAACTGGATGGATTTTGGGGGAAC
sgRNA_CCDC53-1_Forward	CACCGTTGTTGGATACGAAGTGAA
sgRNA_CCDC53-1_Reverse	AAACTTCACTTCGTATCCAACAAC
sgRNA_CCDC53-2_Forward	CACCGCTCACAAACTGTAGAAAAG
sgRNA_CCDC53-2_Reverse	AAACCTTTTCTACAGTTTGTGAGC
sgRNA_TRIM61-1_Forward	CACCGCCAGATAAGAAGCAAGAAG
sgRNA_TRIM61-1_Reverse	AAACCTTCTTGCTTCTTATCTGGC
sgRNA_TRIM61-2_Forward	CACCGACAGCAAAAGTGGCAAAAG
sgRNA_TRIM61-2_Reverse	AAACCTTTTGCCACTTTTGCTGTC
Primers for cloning BACE1 from BACE1 cDNA into pHAGE vector
Fragmen#1_Forward	AAGCCCTGCCCTGGCTCCTGCTGTG
Fragmen#1_Reverse	AATTCTCTAGAGCTTGGTACCGCCACCATGGCCCAAGCCCTGCCCTGGCTCCTGCTGTG
Fragmen#2_Forward	TCAGCAAAGTCATCATGCTGCTGGC
Fragmen#2_Reverse	TGTCATCGTCATCCTTGTAGTCCTTCAGCAGGGAGATGTCATCAGCAAAGTCATCATGC
Fragmen#3_Forward	CCTAACTGACACACATTCCACAGGATCCTCACTTGTCATCGTCATCCTTGTAG
Fragmen#3_Reverse	GGTCATCTCCACGTAGTAGCCC
Primers for cloning APP-GAL4 from APP cDNA and GAL4 plasmid into pHAGE vector
Fragmen#1_Forward	GCCAGAACACAGGACCGGTTCTAGAGCGCTGCCACCATGGATTACAAAGACGATG
Fragmen#1_Reverse	AGCGTAATCTGGAACATCGTATGGGTAGGATCCGTTCTGCATCTGCTCAAAGAACTTG
Fragmen#2_Forward	GTTCCAGATTACGCTCCTCTCGCTTCTTCCAGAAAGCTACTGTCTTCTATCGAACAAGC
Fragmen#2_Reverse	TTAACCTGGAGGAATTCCAGGGAATTCAGGCGATACAGTCAACTGTCTTTGACCTTTG
